# Supplementary material for: A regional study of the genus Phyllopsora (Ramalinaceae) in Asia and Melanesia
Source: MycoKeys. 2019 May 29;53:23–72. doi: 10.3897/mycokeys.53.33425 (PMC6551344; doi:10.3897/mycokeys.53.33425)
Supplement: XML Treatment for Phyllopsora castaneocincta [file mycokeys.53.33425-treatment4.xml]

<!DOCTYPE tp:taxon-treatment
  PUBLIC "-//TaxonX//DTD Taxonomic Treatment Publishing DTD v0 20100105//EN" "tax-treatment-NSO.dtd">
<tp:taxon-treatment xmlns:tp="http://www.plazi.org/taxpub"><tp:treatment-meta><kwd-group><label>Taxon classification</label><kwd><named-content xmlns:xlink="http://www.w3.org/1999/xlink" content-type="kingdom">Fungi</named-content></kwd><kwd><named-content xmlns:xlink="http://www.w3.org/1999/xlink" content-type="order">Lecanorales</named-content></kwd><kwd><named-content xmlns:xlink="http://www.w3.org/1999/xlink" content-type="family">Ramalinaceae</named-content></kwd></kwd-group><mixed-citation publication-type="journal"><person-group><name><surname>Kistenich</surname><given-names>Sonja</given-names></name><name><surname>Bendiksby</surname><given-names>Mika</given-names></name><name><surname>Vairappan</surname><given-names>Charles S.</given-names></name><name><surname>Weerakoon</surname><given-names>Gothamie</given-names></name><name><surname>Wijesundara</surname><given-names>Siril</given-names></name><name><surname>Wolseley</surname><given-names>Patricia A.</given-names></name><name><surname>Timdal</surname><given-names>Einar</given-names></name></person-group><article-title>A regional study of the genus <italic><tp:taxon-name><tp:taxon-name-part taxon-name-part-type="genus" reg="Phyllopsora">Phyllopsora</tp:taxon-name-part></tp:taxon-name></italic> (<tp:taxon-name><tp:taxon-name-part taxon-name-part-type="family">Ramalinaceae</tp:taxon-name-part></tp:taxon-name>) in Asia and Melanesia</article-title><source>MycoKeys</source><day>29</day><month>5</month><year>2019</year><volume>53</volume><fpage>23</fpage><lpage>72</lpage><pub-id pub-id-type="doi">10.3897/mycokeys.53.33425</pub-id></mixed-citation></tp:treatment-meta><tp:nomenclature><tp:taxon-name>
            <tp:taxon-name-part taxon-name-part-type="genus" reg="Phyllopsora">Phyllopsora</tp:taxon-name-part>
            <tp:taxon-name-part taxon-name-part-type="species" reg="castaneocincta">castaneocincta</tp:taxon-name-part>
          </tp:taxon-name><tp:taxon-authority>(Hue) Kistenich &amp; Timdal</tp:taxon-authority></tp:nomenclature><tp:treatment-sec sec-type="description" id="SECID0EMCBM"><title>Description.</title><p><xref ref-type="bibr" rid="B47">Timdal and Krog (2001)</xref>, <xref ref-type="bibr" rid="B15">Elix (2009)</xref>, both as <italic><tp:taxon-name><tp:taxon-name-part taxon-name-part-type="genus" reg="Phyllopsora">P.</tp:taxon-name-part><tp:taxon-name-part taxon-name-part-type="species" reg="kiiensis">kiiensis</tp:taxon-name-part></tp:taxon-name></italic>.</p></tp:treatment-sec><tp:treatment-sec sec-type="distribution" id="SECID0EFDBM"><title>Distribution.</title><p>Africa (<xref ref-type="bibr" rid="B47">Timdal and Krog 2001</xref>), Asia, Australia (<xref ref-type="bibr" rid="B15">Elix 2009</xref>).</p></tp:treatment-sec><tp:treatment-sec sec-type="remarks" id="SECID0ETDBM"><title>Remarks.</title><p>This is one of the most common species in our material (Suppl. material <xref ref-type="supplementary-material" rid="S2">2</xref>: Table S1). It is usually easily recognized by the well-developed squamulose thallus on a reddish brown prothallus and by containing furfuraceic acid (Fig. <xref ref-type="fig" rid="F4">3A</xref>), but care is needed as about 10% of the examined specimens were actually deficient in lichen substances. It is new to Cambodia, Malaysia, Nepal, New Caledonia, Papua New Guinea, The Solomon Islands, Taiwan, and Thailand.</p><fig id="F4" position="float" orientation="portrait"><label>Figure 3.</label><caption><p>Species of <italic><tp:taxon-name><tp:taxon-name-part taxon-name-part-type="genus" reg="Phyllopsora">Phyllopsora</tp:taxon-name-part></tp:taxon-name></italic> occurring in Asia and Melanesia. A <italic><tp:taxon-name><tp:taxon-name-part taxon-name-part-type="genus" reg="Phyllopsora">Phyllopsora</tp:taxon-name-part><tp:taxon-name-part taxon-name-part-type="species" reg="castaneocincta">castaneocincta</tp:taxon-name-part></tp:taxon-name></italic> (Kirika, Mugambi, &amp; Lumbsch 3011) B <italic><tp:taxon-name><tp:taxon-name-part taxon-name-part-type="genus" reg="Phyllopsora">P.</tp:taxon-name-part><tp:taxon-name-part taxon-name-part-type="species" reg="chodatinica">chodatinica</tp:taxon-name-part></tp:taxon-name></italic> (Paukov 2232) C <italic><tp:taxon-name><tp:taxon-name-part taxon-name-part-type="genus" reg="Phyllopsora">P.</tp:taxon-name-part><tp:taxon-name-part taxon-name-part-type="species" reg="cinchonarum">cinchonarum</tp:taxon-name-part></tp:taxon-name></italic> (Thor 21521). Scale bars: 2 mm.</p></caption><graphic xmlns:xlink="http://www.w3.org/1999/xlink" xlink:href="mycokeys-53-023-g003.jpg" position="float" orientation="portrait" xlink:type="simple" id="oo_305235.jpg"/></fig></tp:treatment-sec><tp:treatment-sec><!--Section generated to contain objects referenced in tp:taxon-treatment.--><supplementary-material xmlns:xlink="http://www.w3.org/1999/xlink" id="S2" position="float" orientation="portrait" xlink:type="simple"><label>Supplementary material 2</label><p>Specimens of <italic><tp:taxon-name><tp:taxon-name-part taxon-name-part-type="genus" reg="Phyllopsora">Phyllopsora</tp:taxon-name-part></tp:taxon-name></italic> examined in this study</p><p>Data type: specimens data</p><media xlink:href="mycokeys-53-023-s002.pdf" mimetype="application" mime-subtype="vnd.openxmlformats-officedocument.spreadsheetml.sheet" position="float" orientation="portrait" xlink:type="simple" id="oo_305244.xlsx"/><permissions><license xlink:type="simple"><license-p>This dataset is made available under the Open Database License (http://opendatacommons.org/licenses/odbl/1.0/). The Open Database License (ODbL) is a license agreement intended to allow users to freely share, modify, and use this Dataset while maintaining this same freedom for others, provided that the original source and author(s) are credited.</license-p></license></permissions><attrib specific-use="authors">Sonja Kistenich, Mika Bendiksby, Charles S. Vairappan, Gothamie Weerakoon, Siril Wijesundara, Patricia A. Wolseley, Einar Timdal</attrib></supplementary-material></tp:treatment-sec><ref-list><ref id="B47"><mixed-citation xmlns:xlink="http://www.w3.org/1999/xlink" xlink:type="simple"><person-group><name name-style="western"><surname>Timdal</surname><given-names>E</given-names></name><name name-style="western"><surname>Krog</surname><given-names>H</given-names></name></person-group> (<year>2001</year>) <article-title>Further studies on African species of the lichen genus <italic><tp:taxon-name><tp:taxon-name-part taxon-name-part-type="genus">Phyllopsora</tp:taxon-name-part></tp:taxon-name></italic> (<tp:taxon-name><tp:taxon-name-part taxon-name-part-type="order">Lecanorales</tp:taxon-name-part></tp:taxon-name>).</article-title><source>Mycotaxon</source><volume>77</volume>: <fpage>57</fpage>–<lpage>90</lpage>.</mixed-citation></ref><ref id="B15"><mixed-citation xmlns:xlink="http://www.w3.org/1999/xlink" xlink:type="simple"><person-group><name name-style="western"><surname>Elix</surname><given-names>JA</given-names></name></person-group> (<year>2009</year>) <article-title><tp:taxon-name><tp:taxon-name-part taxon-name-part-type="family">Phyllopsoraceae</tp:taxon-name-part></tp:taxon-name>.</article-title> In: <person-group><name name-style="western"><surname>McCarthy</surname><given-names>PM</given-names></name></person-group> (<role>Ed.</role>) <issue-title>Flora of Australia.</issue-title><source>ABRS and CSIRO Publishing, Canberra and Melbourne</source>, <fpage>41</fpage>–<lpage>59</lpage>.</mixed-citation></ref></ref-list></tp:taxon-treatment>
