# Supplementary material for: A regional study of the genus Phyllopsora (Ramalinaceae) in Asia and Melanesia
Source: MycoKeys. 2019 May 29;53:23–72. doi: 10.3897/mycokeys.53.33425 (PMC6551344; doi:10.3897/mycokeys.53.33425)
Supplement: XML Treatment for Phyllopsora cinchonarum [file mycokeys.53.33425-treatment6.xml]

<!DOCTYPE tp:taxon-treatment
  PUBLIC "-//TaxonX//DTD Taxonomic Treatment Publishing DTD v0 20100105//EN" "tax-treatment-NSO.dtd">
<tp:taxon-treatment xmlns:tp="http://www.plazi.org/taxpub"><tp:treatment-meta><kwd-group><label>Taxon classification</label><kwd><named-content xmlns:xlink="http://www.w3.org/1999/xlink" content-type="kingdom">Fungi</named-content></kwd><kwd><named-content xmlns:xlink="http://www.w3.org/1999/xlink" content-type="order">Lecanorales</named-content></kwd><kwd><named-content xmlns:xlink="http://www.w3.org/1999/xlink" content-type="family">Ramalinaceae</named-content></kwd></kwd-group><mixed-citation publication-type="journal"><person-group><name><surname>Kistenich</surname><given-names>Sonja</given-names></name><name><surname>Bendiksby</surname><given-names>Mika</given-names></name><name><surname>Vairappan</surname><given-names>Charles S.</given-names></name><name><surname>Weerakoon</surname><given-names>Gothamie</given-names></name><name><surname>Wijesundara</surname><given-names>Siril</given-names></name><name><surname>Wolseley</surname><given-names>Patricia A.</given-names></name><name><surname>Timdal</surname><given-names>Einar</given-names></name></person-group><article-title>A regional study of the genus <italic><tp:taxon-name><tp:taxon-name-part taxon-name-part-type="genus" reg="Phyllopsora">Phyllopsora</tp:taxon-name-part></tp:taxon-name></italic> (<tp:taxon-name><tp:taxon-name-part taxon-name-part-type="family">Ramalinaceae</tp:taxon-name-part></tp:taxon-name>) in Asia and Melanesia</article-title><source>MycoKeys</source><day>29</day><month>5</month><year>2019</year><volume>53</volume><fpage>23</fpage><lpage>72</lpage><pub-id pub-id-type="doi">10.3897/mycokeys.53.33425</pub-id></mixed-citation></tp:treatment-meta><tp:nomenclature><tp:taxon-name>
            <tp:taxon-name-part taxon-name-part-type="genus" reg="Phyllopsora">Phyllopsora</tp:taxon-name-part>
            <tp:taxon-name-part taxon-name-part-type="species" reg="cinchonarum">cinchonarum</tp:taxon-name-part>
          </tp:taxon-name><tp:taxon-authority>(Fée) Timdal</tp:taxon-authority></tp:nomenclature><tp:treatment-sec sec-type="description" id="SECID0E1KBM"><title>Description.</title><p><xref ref-type="bibr" rid="B8">Brako (1989</xref>, as <italic><tp:taxon-name><tp:taxon-name-part taxon-name-part-type="genus" reg="Squamacidia">Squamacidia</tp:taxon-name-part><tp:taxon-name-part taxon-name-part-type="species" reg="janeirensis">janeirensis</tp:taxon-name-part></tp:taxon-name></italic>), <xref ref-type="bibr" rid="B44">Timdal (2008b)</xref>, <xref ref-type="bibr" rid="B15">Elix (2009</xref>, as <italic><tp:taxon-name><tp:taxon-name-part taxon-name-part-type="genus" reg="Triclinum">Triclinum</tp:taxon-name-part><tp:taxon-name-part taxon-name-part-type="species" reg="cinchonarum">cinchonarum</tp:taxon-name-part></tp:taxon-name></italic>).</p></tp:treatment-sec><tp:treatment-sec sec-type="distribution" id="SECID0ECMBM"><title>Distribution.</title><p>Central and South America (<xref ref-type="bibr" rid="B8">Brako 1989</xref>; <xref ref-type="bibr" rid="B44">Timdal 2008b</xref>), Asia, Australia (<xref ref-type="bibr" rid="B15">Elix 2009</xref>).</p></tp:treatment-sec><tp:treatment-sec sec-type="remarks" id="SECID0EUMBM"><title>Remarks.</title><p>The species is recognized by the squamulose thallus on a white prothallus, long isidia, and the presence of lobaric acid (Fig. <xref ref-type="fig" rid="F4">3C</xref>). Several additional compounds are reported, for example atranorin, fumarprotocetraric acid, and a scarlet pigment. In our Asian material, we have encountered only lobaric acid (always major), atranorin (minor to absent), and some unknown compounds (minor to absent). It is the phylogenetic sister to the Neotropical <italic><tp:taxon-name><tp:taxon-name-part taxon-name-part-type="genus" reg="Phyllopsora">P.</tp:taxon-name-part><tp:taxon-name-part taxon-name-part-type="species" reg="concinna">concinna</tp:taxon-name-part></tp:taxon-name></italic> (Fig. <xref ref-type="fig" rid="F1">1</xref>).</p></tp:treatment-sec><tp:treatment-sec><!--Section generated to contain objects referenced in tp:taxon-treatment.--><fig id="F4" position="float" orientation="portrait"><label>Figure 3.</label><caption><p>Species of <italic><tp:taxon-name><tp:taxon-name-part taxon-name-part-type="genus" reg="Phyllopsora">Phyllopsora</tp:taxon-name-part></tp:taxon-name></italic> occurring in Asia and Melanesia. A <italic><tp:taxon-name><tp:taxon-name-part taxon-name-part-type="genus" reg="Phyllopsora">Phyllopsora</tp:taxon-name-part><tp:taxon-name-part taxon-name-part-type="species" reg="castaneocincta">castaneocincta</tp:taxon-name-part></tp:taxon-name></italic> (Kirika, Mugambi, &amp; Lumbsch 3011) B <italic><tp:taxon-name><tp:taxon-name-part taxon-name-part-type="genus" reg="Phyllopsora">P.</tp:taxon-name-part><tp:taxon-name-part taxon-name-part-type="species" reg="chodatinica">chodatinica</tp:taxon-name-part></tp:taxon-name></italic> (Paukov 2232) C <italic><tp:taxon-name><tp:taxon-name-part taxon-name-part-type="genus" reg="Phyllopsora">P.</tp:taxon-name-part><tp:taxon-name-part taxon-name-part-type="species" reg="cinchonarum">cinchonarum</tp:taxon-name-part></tp:taxon-name></italic> (Thor 21521). Scale bars: 2 mm.</p></caption><graphic xmlns:xlink="http://www.w3.org/1999/xlink" xlink:href="mycokeys-53-023-g003.jpg" position="float" orientation="portrait" xlink:type="simple" id="oo_305235.jpg"/></fig><fig id="F1" position="float" orientation="portrait"><label>Figure 1.</label><caption><p>Extended majority-rule consensus tree resulting from the MrBayes analysis of the mtSSU and ITS alignment with Bayesian <abbrev xmlns:xlink="http://www.w3.org/1999/xlink" xlink:title="posterior probabilities" id="ABBRID0EWJGK" xlink:type="simple">PP</abbrev> ≥ 0.7 and/or IQ-TREE maximum likelihood <abbrev xmlns:xlink="http://www.w3.org/1999/xlink" xlink:title="bootstrap repetitions" id="ABBRID0E1JGK" xlink:type="simple">BS</abbrev> ≥ 50 and branch lengths. Strongly supported branches (<abbrev xmlns:xlink="http://www.w3.org/1999/xlink" xlink:title="posterior probabilities" id="ABBRID0E5JGK" xlink:type="simple">PP</abbrev> ≥ 0.95 and <abbrev xmlns:xlink="http://www.w3.org/1999/xlink" xlink:title="bootstrap repetitions" id="ABBRID0ECKGK" xlink:type="simple">BS</abbrev> ≥ 75) are marked in bold; branches only supported with <abbrev xmlns:xlink="http://www.w3.org/1999/xlink" xlink:title="posterior probabilities" id="ABBRID0EGKGK" xlink:type="simple">PP</abbrev> ≥ 0.7 or <abbrev xmlns:xlink="http://www.w3.org/1999/xlink" xlink:title="bootstrap repetitions" id="ABBRID0EKKGK" xlink:type="simple">BS</abbrev> ≥ 50 are marked with a dot above the branch. Two species of <italic><tp:taxon-name><tp:taxon-name-part taxon-name-part-type="genus" reg="Biatora">Biatora</tp:taxon-name-part></tp:taxon-name></italic> were used for rooting. Accessions belonging to the same species are collapsed for convenience. Three clades are distinguished to facilitate the discussion of new species (<bold>A, B, C</bold>). ch = chemotype.</p></caption><graphic xmlns:xlink="http://www.w3.org/1999/xlink" xlink:href="mycokeys-53-023-g001.jpg" position="float" orientation="portrait" xlink:type="simple" id="oo_305233.jpg"/></fig></tp:treatment-sec><ref-list><ref id="B8"><mixed-citation xmlns:xlink="http://www.w3.org/1999/xlink" xlink:type="simple"><person-group><name name-style="western"><surname>Brako</surname><given-names>L</given-names></name></person-group> (<year>1989</year>) <article-title>Reevaluation of the genus <italic><tp:taxon-name><tp:taxon-name-part taxon-name-part-type="genus">Phyllopsora</tp:taxon-name-part></tp:taxon-name></italic> with taxonomic notes and introduction of <italic><tp:taxon-name><tp:taxon-name-part taxon-name-part-type="genus">Squamacidia</tp:taxon-name-part></tp:taxon-name></italic>, gen. nov.</article-title><source>Mycotaxon</source><volume>35</volume>: <fpage>1</fpage>–<lpage>19</lpage>.</mixed-citation></ref><ref id="B44"><mixed-citation xmlns:xlink="http://www.w3.org/1999/xlink" xlink:type="simple"><person-group><name name-style="western"><surname>Timdal</surname><given-names>E</given-names></name></person-group> (<year>2008b</year>) <article-title>Studies on <italic><tp:taxon-name><tp:taxon-name-part taxon-name-part-type="genus">Phyllopsora</tp:taxon-name-part></tp:taxon-name></italic> (<tp:taxon-name><tp:taxon-name-part taxon-name-part-type="family">Ramalinaceae</tp:taxon-name-part></tp:taxon-name>) in Peru.</article-title><source>The Lichenologist</source><volume>40</volume>: <fpage>337</fpage>–<lpage>362</lpage>. <ext-link xlink:type="simple" ext-link-type="doi" xlink:href="10.1017/S0024282908007846">https://doi.org/10.1017/S0024282908007846</ext-link></mixed-citation></ref><ref id="B15"><mixed-citation xmlns:xlink="http://www.w3.org/1999/xlink" xlink:type="simple"><person-group><name name-style="western"><surname>Elix</surname><given-names>JA</given-names></name></person-group> (<year>2009</year>) <article-title><tp:taxon-name><tp:taxon-name-part taxon-name-part-type="family">Phyllopsoraceae</tp:taxon-name-part></tp:taxon-name>.</article-title> In: <person-group><name name-style="western"><surname>McCarthy</surname><given-names>PM</given-names></name></person-group> (<role>Ed.</role>) <issue-title>Flora of Australia.</issue-title><source>ABRS and CSIRO Publishing, Canberra and Melbourne</source>, <fpage>41</fpage>–<lpage>59</lpage>.</mixed-citation></ref></ref-list></tp:taxon-treatment>
