# Supplementary material for: A regional study of the genus Phyllopsora (Ramalinaceae) in Asia and Melanesia
Source: MycoKeys. 2019 May 29;53:23–72. doi: 10.3897/mycokeys.53.33425 (PMC6551344; doi:10.3897/mycokeys.53.33425)
Supplement: XML Treatment for Phyllopsora confusa [file mycokeys.53.33425-treatment7.xml]

<!DOCTYPE tp:taxon-treatment
  PUBLIC "-//TaxonX//DTD Taxonomic Treatment Publishing DTD v0 20100105//EN" "tax-treatment-NSO.dtd">
<tp:taxon-treatment xmlns:tp="http://www.plazi.org/taxpub"><tp:treatment-meta><kwd-group><label>Taxon classification</label><kwd><named-content xmlns:xlink="http://www.w3.org/1999/xlink" content-type="kingdom">Fungi</named-content></kwd><kwd><named-content xmlns:xlink="http://www.w3.org/1999/xlink" content-type="order">Lecanorales</named-content></kwd><kwd><named-content xmlns:xlink="http://www.w3.org/1999/xlink" content-type="family">Ramalinaceae</named-content></kwd></kwd-group><mixed-citation publication-type="journal"><person-group><name><surname>Kistenich</surname><given-names>Sonja</given-names></name><name><surname>Bendiksby</surname><given-names>Mika</given-names></name><name><surname>Vairappan</surname><given-names>Charles S.</given-names></name><name><surname>Weerakoon</surname><given-names>Gothamie</given-names></name><name><surname>Wijesundara</surname><given-names>Siril</given-names></name><name><surname>Wolseley</surname><given-names>Patricia A.</given-names></name><name><surname>Timdal</surname><given-names>Einar</given-names></name></person-group><article-title>A regional study of the genus <italic><tp:taxon-name><tp:taxon-name-part taxon-name-part-type="genus" reg="Phyllopsora">Phyllopsora</tp:taxon-name-part></tp:taxon-name></italic> (<tp:taxon-name><tp:taxon-name-part taxon-name-part-type="family">Ramalinaceae</tp:taxon-name-part></tp:taxon-name>) in Asia and Melanesia</article-title><source>MycoKeys</source><day>29</day><month>5</month><year>2019</year><volume>53</volume><fpage>23</fpage><lpage>72</lpage><pub-id pub-id-type="doi">10.3897/mycokeys.53.33425</pub-id></mixed-citation></tp:treatment-meta><tp:nomenclature><tp:taxon-name>
            <tp:taxon-name-part taxon-name-part-type="genus" reg="Phyllopsora">Phyllopsora</tp:taxon-name-part>
            <tp:taxon-name-part taxon-name-part-type="species" reg="confusa">confusa</tp:taxon-name-part>
          </tp:taxon-name><tp:taxon-authority>Swinscow &amp; Krog</tp:taxon-authority></tp:nomenclature><tp:treatment-sec sec-type="description" id="SECID0EQOBM"><title>Description.</title><p><xref ref-type="bibr" rid="B42">Swinscow and Krog (1981)</xref>, <xref ref-type="bibr" rid="B47">Timdal and Krog (2001)</xref>, <xref ref-type="bibr" rid="B15">Elix (2009)</xref>.</p></tp:treatment-sec><tp:treatment-sec sec-type="distribution" id="SECID0ECPBM"><title>Distribution.</title><p>Pantropical (<xref ref-type="bibr" rid="B9">Brako 1991</xref>; <xref ref-type="bibr" rid="B47">Timdal and Krog 2001</xref>; <xref ref-type="bibr" rid="B15">Elix 2009</xref>).</p></tp:treatment-sec><tp:treatment-sec sec-type="remarks" id="SECID0EUPBM"><title>Remarks.</title><p>This species is characterized by the small, lacinulate squamules lacking lichen substances (Fig. <xref ref-type="fig" rid="F5">4A</xref>), but may be difficult to separate from, for example, <italic><tp:taxon-name><tp:taxon-name-part taxon-name-part-type="genus" reg="Phyllopsora">P.</tp:taxon-name-part><tp:taxon-name-part taxon-name-part-type="species" reg="foliata">foliata</tp:taxon-name-part></tp:taxon-name></italic> and <italic><tp:taxon-name><tp:taxon-name-part taxon-name-part-type="genus" reg="Phyllopsora">P.</tp:taxon-name-part><tp:taxon-name-part taxon-name-part-type="species" reg="mediocris">mediocris</tp:taxon-name-part></tp:taxon-name></italic>. It is also possible that some of the specimens we have left undetermined belong in this species. We have sequenced nine specimens from Asia and Melanesia (Table <xref ref-type="table" rid="T2">2</xref>), in addition to the holotype from Kenya, and those specimens make up the core in our concept of this species. The accessions of <italic><tp:taxon-name><tp:taxon-name-part taxon-name-part-type="genus" reg="Phyllopsora">P.</tp:taxon-name-part><tp:taxon-name-part taxon-name-part-type="species" reg="confusa">confusa</tp:taxon-name-part></tp:taxon-name></italic> form a strongly supported clade with <italic><tp:taxon-name><tp:taxon-name-part taxon-name-part-type="genus" reg="Phyllopsora">P.</tp:taxon-name-part><tp:taxon-name-part taxon-name-part-type="species" reg="loekoesii">loekoesii</tp:taxon-name-part></tp:taxon-name></italic> in the phylogenetic tree (Fig. <xref ref-type="fig" rid="F1">1</xref>). The two specimens from Papua New Guinea (6360 and 6361) fall in between the <italic><tp:taxon-name><tp:taxon-name-part taxon-name-part-type="genus" reg="Phyllopsora">P.</tp:taxon-name-part><tp:taxon-name-part taxon-name-part-type="species" reg="confusa">confusa</tp:taxon-name-part></tp:taxon-name></italic> and <italic><tp:taxon-name><tp:taxon-name-part taxon-name-part-type="genus" reg="Phyllopsora">P.</tp:taxon-name-part><tp:taxon-name-part taxon-name-part-type="species" reg="loekoesii">loekoesii</tp:taxon-name-part></tp:taxon-name></italic> clade (Suppl. material <xref ref-type="supplementary-material" rid="S1">1</xref>: Fig. S1) and show an intermediate morphology. Further specimens are needed to investigate the possible synonymy of these two species. <italic><tp:taxon-name><tp:taxon-name-part taxon-name-part-type="genus" reg="Phyllopsora">Phyllopsora</tp:taxon-name-part><tp:taxon-name-part taxon-name-part-type="species" reg="confusa">confusa</tp:taxon-name-part></tp:taxon-name></italic> is new to Indonesia, Japan, Malaysia, Taiwan, and Thailand.</p><fig id="F5" position="float" orientation="portrait"><label>Figure 4.</label><caption><p>Species of <italic><tp:taxon-name><tp:taxon-name-part taxon-name-part-type="genus" reg="Phyllopsora">Phyllopsora</tp:taxon-name-part></tp:taxon-name></italic> occurring in Asia and Melanesia. <bold>A</bold><italic><tp:taxon-name><tp:taxon-name-part taxon-name-part-type="genus" reg="Phyllopsora">Phyllopsora</tp:taxon-name-part><tp:taxon-name-part taxon-name-part-type="species" reg="confusa">confusa</tp:taxon-name-part></tp:taxon-name></italic> (Kistenich &amp; Weerakoon SK1-532) <bold>B</bold><italic><tp:taxon-name><tp:taxon-name-part taxon-name-part-type="genus" reg="Phyllopsora">P.</tp:taxon-name-part><tp:taxon-name-part taxon-name-part-type="species" reg="cuyabensis">cuyabensis</tp:taxon-name-part></tp:taxon-name></italic> (Aguirre, James &amp; Wolseley 2467a) <bold>C</bold><italic><tp:taxon-name><tp:taxon-name-part taxon-name-part-type="genus" reg="Phyllopsora">P.</tp:taxon-name-part><tp:taxon-name-part taxon-name-part-type="species" reg="dolichospora">dolichospora</tp:taxon-name-part></tp:taxon-name></italic> (Weerakoon Si113B). Scale bars: 2 mm.</p></caption><graphic xmlns:xlink="http://www.w3.org/1999/xlink" xlink:href="mycokeys-53-023-g004.jpg" position="float" orientation="portrait" xlink:type="simple" id="oo_305236.jpg"/></fig></tp:treatment-sec><tp:treatment-sec><!--Section generated to contain objects referenced in tp:taxon-treatment.--><table-wrap id="T2" position="float" orientation="portrait"><label>Table 2.</label><caption><p>Specimens used in this study with voucher information and GenBank accession numbers. New sequences are indicated by accession numbers in bold. – indicates missing data.</p></caption><table id="TID0EMMCK" rules="all"><tbody><tr><th rowspan="1" colspan="1">Species</th><th rowspan="1" colspan="1">Extract #</th><th rowspan="1" colspan="1">mtSSU</th><th rowspan="1" colspan="1">ITS</th><th rowspan="1" colspan="1">Country</th><th rowspan="1" colspan="1">Year</th><th rowspan="1" colspan="1">Voucher</th><th rowspan="1" colspan="1">Herbarium</th></tr><tr><td rowspan="1" colspan="1"><italic><tp:taxon-name><tp:taxon-name-part taxon-name-part-type="genus" reg="Biatora">Biatora</tp:taxon-name-part><tp:taxon-name-part taxon-name-part-type="species" reg="beckhausii">beckhausii</tp:taxon-name-part></tp:taxon-name></italic> (Körb.) Tuck.</td><td rowspan="1" colspan="1">–</td><td rowspan="1" colspan="1">
                  <ext-link xmlns:xlink="http://www.w3.org/1999/xlink" ext-link-type="gen" xlink:href="MG925858" xlink:type="simple">MG925858</ext-link>
                </td><td rowspan="1" colspan="1">
                  <ext-link xmlns:xlink="http://www.w3.org/1999/xlink" ext-link-type="gen" xlink:href="AF282071" xlink:type="simple">AF282071</ext-link>
                </td><td rowspan="1" colspan="1">Norway</td><td rowspan="1" colspan="1">1995</td><td rowspan="1" colspan="1">Holien, H. 6744</td><td rowspan="1" colspan="1">TRH</td></tr><tr><td rowspan="1" colspan="1"><italic><tp:taxon-name><tp:taxon-name-part taxon-name-part-type="genus" reg="Biatora">B.</tp:taxon-name-part><tp:taxon-name-part taxon-name-part-type="species" reg="vacciniicola">vacciniicola</tp:taxon-name-part></tp:taxon-name></italic> (Tønsberg) Printzen</td><td rowspan="1" colspan="1">–</td><td rowspan="1" colspan="1">
                  <ext-link xmlns:xlink="http://www.w3.org/1999/xlink" ext-link-type="gen" xlink:href="MG925861" xlink:type="simple">MG925861</ext-link>
                </td><td rowspan="1" colspan="1">
                  <ext-link xmlns:xlink="http://www.w3.org/1999/xlink" ext-link-type="gen" xlink:href="MG925960" xlink:type="simple">MG925960</ext-link>
                </td><td rowspan="1" colspan="1">Norway</td><td rowspan="1" colspan="1">2013</td><td rowspan="1" colspan="1">Klepsland, J. JK13-L330</td><td rowspan="1" colspan="1">O</td></tr><tr><td rowspan="2" colspan="1"><italic><tp:taxon-name><tp:taxon-name-part taxon-name-part-type="genus" reg="Crocynia">Crocynia</tp:taxon-name-part><tp:taxon-name-part taxon-name-part-type="species" reg="molliuscula">molliuscula</tp:taxon-name-part></tp:taxon-name></italic> (Nyl.) Nyl.</td><td rowspan="1" colspan="1">7359</td><td rowspan="1" colspan="1">
                  <ext-link xmlns:xlink="http://www.w3.org/1999/xlink" ext-link-type="gen" xlink:href="MK352275" xlink:type="simple">MK352275</ext-link>
                </td><td rowspan="1" colspan="1">–</td><td rowspan="1" colspan="1">La Réunion</td><td rowspan="1" colspan="1">1996</td><td rowspan="1" colspan="1">Krog, H. &amp; Timdal, E. RE18/03</td><td rowspan="1" colspan="1">O</td></tr><tr><td rowspan="1" colspan="1">7360</td><td rowspan="1" colspan="1">
                  <ext-link xmlns:xlink="http://www.w3.org/1999/xlink" ext-link-type="gen" xlink:href="MK352276" xlink:type="simple">MK352276</ext-link>
                </td><td rowspan="1" colspan="1">–</td><td rowspan="1" colspan="1">Mauritius</td><td rowspan="1" colspan="1">1991</td><td rowspan="1" colspan="1">Krog, H. &amp; Timdal, E. MAU58/02</td><td rowspan="1" colspan="1">O</td></tr><tr><td rowspan="6" colspan="1"><italic><tp:taxon-name><tp:taxon-name-part taxon-name-part-type="genus" reg="Phyllopsora">Phyllopsora</tp:taxon-name-part><tp:taxon-name-part taxon-name-part-type="species" reg="africana">africana</tp:taxon-name-part></tp:taxon-name></italic> Timdal &amp; Krog ch1</td><td rowspan="1" colspan="1">470</td><td rowspan="1" colspan="1">
                  <bold><ext-link xmlns:xlink="http://www.w3.org/1999/xlink" ext-link-type="gen" xlink:href="MK412413" xlink:type="simple">MK412413</ext-link></bold>
                </td><td rowspan="1" colspan="1">
                  <bold><ext-link xmlns:xlink="http://www.w3.org/1999/xlink" ext-link-type="gen" xlink:href="MK412480" xlink:type="simple">MK412480</ext-link></bold>
                </td><td rowspan="1" colspan="1">Thailand</td><td rowspan="1" colspan="1">1993</td><td rowspan="1" colspan="1">Aguirre, James &amp; Wolseley 2475a</td><td rowspan="1" colspan="1">BM</td></tr><tr><td rowspan="1" colspan="1">471</td><td rowspan="1" colspan="1">
                  <bold><ext-link xmlns:xlink="http://www.w3.org/1999/xlink" ext-link-type="gen" xlink:href="MK412414" xlink:type="simple">MK412414</ext-link></bold>
                </td><td rowspan="1" colspan="1">
                  <bold><ext-link xmlns:xlink="http://www.w3.org/1999/xlink" ext-link-type="gen" xlink:href="MK412481" xlink:type="simple">MK412481</ext-link></bold>
                </td><td rowspan="1" colspan="1">Thailand</td><td rowspan="1" colspan="1">1992</td><td rowspan="1" colspan="1">Aguirre–Hudson, B. &amp; Wolseley, P.A. 1327</td><td rowspan="1" colspan="1">BM</td></tr><tr><td rowspan="1" colspan="1">509</td><td rowspan="1" colspan="1">
                  <ext-link xmlns:xlink="http://www.w3.org/1999/xlink" ext-link-type="gen" xlink:href="MK352138" xlink:type="simple">MK352138</ext-link>
                </td><td rowspan="1" colspan="1">
                  <ext-link xmlns:xlink="http://www.w3.org/1999/xlink" ext-link-type="gen" xlink:href="MK352317" xlink:type="simple">MK352317</ext-link>
                </td><td rowspan="1" colspan="1">La Réunion</td><td rowspan="1" colspan="1">1996</td><td rowspan="1" colspan="1">Krog, H. &amp; Timdal, E. RE08/13</td><td rowspan="1" colspan="1">O</td></tr><tr><td rowspan="1" colspan="1">1436</td><td rowspan="1" colspan="1">
                  <ext-link xmlns:xlink="http://www.w3.org/1999/xlink" ext-link-type="gen" xlink:href="MK352175" xlink:type="simple">MK352175</ext-link>
                </td><td rowspan="1" colspan="1">
                  <ext-link xmlns:xlink="http://www.w3.org/1999/xlink" ext-link-type="gen" xlink:href="MK352348" xlink:type="simple">MK352348</ext-link>
                </td><td rowspan="1" colspan="1">La Réunion</td><td rowspan="1" colspan="1">1996</td><td rowspan="1" colspan="1">Krog, H. &amp; Timdal, E. RE22/09</td><td rowspan="1" colspan="1">O</td></tr><tr><td rowspan="1" colspan="1">4037</td><td rowspan="1" colspan="1">
                  <ext-link xmlns:xlink="http://www.w3.org/1999/xlink" ext-link-type="gen" xlink:href="MK352199" xlink:type="simple">MK352199</ext-link>
                </td><td rowspan="1" colspan="1">
                  <ext-link xmlns:xlink="http://www.w3.org/1999/xlink" ext-link-type="gen" xlink:href="MK352370" xlink:type="simple">MK352370</ext-link>
                </td><td rowspan="1" colspan="1">Thailand</td><td rowspan="1" colspan="1">2012</td><td rowspan="1" colspan="1">v.d. Boom, P. 46982</td><td rowspan="1" colspan="1">hb. v.d. Boom</td></tr><tr><td rowspan="1" colspan="1">7224</td><td rowspan="1" colspan="1">
                  <bold><ext-link xmlns:xlink="http://www.w3.org/1999/xlink" ext-link-type="gen" xlink:href="MK412469" xlink:type="simple">MK412469</ext-link></bold>
                </td><td rowspan="1" colspan="1">
                  <bold><ext-link xmlns:xlink="http://www.w3.org/1999/xlink" ext-link-type="gen" xlink:href="MK412512" xlink:type="simple">MK412512</ext-link></bold>
                </td><td rowspan="1" colspan="1">Sri Lanka</td><td rowspan="1" colspan="1">2017</td><td rowspan="1" colspan="1">Kistenich S. &amp; Weerakoon, G. SK1-517</td><td rowspan="1" colspan="1">PDA</td></tr><tr><td rowspan="1" colspan="1"><italic><tp:taxon-name><tp:taxon-name-part taxon-name-part-type="genus" reg="Phyllopsora">P.</tp:taxon-name-part><tp:taxon-name-part taxon-name-part-type="species" reg="africana">africana</tp:taxon-name-part></tp:taxon-name></italic> ch1?</td><td rowspan="1" colspan="1">1012</td><td rowspan="1" colspan="1">
                  <bold><ext-link xmlns:xlink="http://www.w3.org/1999/xlink" ext-link-type="gen" xlink:href="MK412425" xlink:type="simple">MK412425</ext-link></bold>
                </td><td rowspan="1" colspan="1">–</td><td rowspan="1" colspan="1">Indonesia</td><td rowspan="1" colspan="1">2000</td><td rowspan="1" colspan="1">Wolseley, P. T15</td><td rowspan="1" colspan="1">BM</td></tr><tr><td rowspan="2" colspan="1"><italic><tp:taxon-name><tp:taxon-name-part taxon-name-part-type="genus" reg="Phyllopsora">P.</tp:taxon-name-part><tp:taxon-name-part taxon-name-part-type="species" reg="africana">africana</tp:taxon-name-part></tp:taxon-name></italic> ch2</td><td rowspan="1" colspan="1">477</td><td rowspan="1" colspan="1">
                  <ext-link xmlns:xlink="http://www.w3.org/1999/xlink" ext-link-type="gen" xlink:href="MK352122" xlink:type="simple">MK352122</ext-link>
                </td><td rowspan="1" colspan="1">
                  <ext-link xmlns:xlink="http://www.w3.org/1999/xlink" ext-link-type="gen" xlink:href="MK352301" xlink:type="simple">MK352301</ext-link>
                </td><td rowspan="1" colspan="1">Japan</td><td rowspan="1" colspan="1">1995</td><td rowspan="1" colspan="1">Thor, G. 13199</td><td rowspan="1" colspan="1">UPS</td></tr><tr><td rowspan="1" colspan="1">6770</td><td rowspan="1" colspan="1">
                  <bold><ext-link xmlns:xlink="http://www.w3.org/1999/xlink" ext-link-type="gen" xlink:href="MK412461" xlink:type="simple">MK412461</ext-link></bold>
                </td><td rowspan="1" colspan="1">
                  <bold><ext-link xmlns:xlink="http://www.w3.org/1999/xlink" ext-link-type="gen" xlink:href="MK412504" xlink:type="simple">MK412504</ext-link></bold>
                </td><td rowspan="1" colspan="1">Sri Lanka</td><td rowspan="1" colspan="1">2017</td><td rowspan="1" colspan="1">Weerakoon, G. Ri056</td><td rowspan="1" colspan="1">PDA</td></tr><tr><td rowspan="8" colspan="1"><italic><tp:taxon-name><tp:taxon-name-part taxon-name-part-type="genus" reg="Phyllopsora">P.</tp:taxon-name-part><tp:taxon-name-part taxon-name-part-type="species" reg="africana">africana</tp:taxon-name-part></tp:taxon-name></italic> ch3</td><td rowspan="1" colspan="1">472</td><td rowspan="1" colspan="1">
                  <bold><ext-link xmlns:xlink="http://www.w3.org/1999/xlink" ext-link-type="gen" xlink:href="MK412415" xlink:type="simple">MK412415</ext-link></bold>
                </td><td rowspan="1" colspan="1">–</td><td rowspan="1" colspan="1">Solomon Islands</td><td rowspan="1" colspan="1">1965</td><td rowspan="1" colspan="1">Hill, D.J. 9242</td><td rowspan="1" colspan="1">BM</td></tr><tr><td rowspan="1" colspan="1">1416</td><td rowspan="1" colspan="1">
                  <bold><ext-link xmlns:xlink="http://www.w3.org/1999/xlink" ext-link-type="gen" xlink:href="MK412435" xlink:type="simple">MK412435</ext-link></bold>
                </td><td rowspan="1" colspan="1">–</td><td rowspan="1" colspan="1">Malaysia</td><td rowspan="1" colspan="1">2012</td><td rowspan="1" colspan="1">Wolseley, P., Thüs, H. &amp; Vairappan, C. D.8.04.oQ</td><td rowspan="1" colspan="1">BORH</td></tr><tr><td rowspan="1" colspan="1">1427</td><td rowspan="1" colspan="1">
                  <bold><ext-link xmlns:xlink="http://www.w3.org/1999/xlink" ext-link-type="gen" xlink:href="MK412443" xlink:type="simple">MK412443</ext-link></bold>
                </td><td rowspan="1" colspan="1">–</td><td rowspan="1" colspan="1">Indonesia</td><td rowspan="1" colspan="1">2000</td><td rowspan="1" colspan="1">Wolseley, P. T22 OQ</td><td rowspan="1" colspan="1">BM</td></tr><tr><td rowspan="1" colspan="1">6348</td><td rowspan="1" colspan="1">
                  <ext-link xmlns:xlink="http://www.w3.org/1999/xlink" ext-link-type="gen" xlink:href="MK352231" xlink:type="simple">MK352231</ext-link>
                </td><td rowspan="1" colspan="1">
                  <ext-link xmlns:xlink="http://www.w3.org/1999/xlink" ext-link-type="gen" xlink:href="MK352401" xlink:type="simple">MK352401</ext-link>
                </td><td rowspan="1" colspan="1">Philippines</td><td rowspan="1" colspan="1">1994</td><td rowspan="1" colspan="1">Diederich, P. 13345</td><td rowspan="1" colspan="1">hb. Diederich</td></tr><tr><td rowspan="1" colspan="1">6351</td><td rowspan="1" colspan="1">
                  <bold><ext-link xmlns:xlink="http://www.w3.org/1999/xlink" ext-link-type="gen" xlink:href="MK412447" xlink:type="simple">MK412447</ext-link></bold>
                </td><td rowspan="1" colspan="1">–</td><td rowspan="1" colspan="1">Philippines</td><td rowspan="1" colspan="1">1994</td><td rowspan="1" colspan="1">Diederich, P. 13213</td><td rowspan="1" colspan="1">hb. Diederich</td></tr><tr><td rowspan="1" colspan="1">6352</td><td rowspan="1" colspan="1">
                  <bold><ext-link xmlns:xlink="http://www.w3.org/1999/xlink" ext-link-type="gen" xlink:href="MK412448" xlink:type="simple">MK412448</ext-link></bold>
                </td><td rowspan="1" colspan="1">–</td><td rowspan="1" colspan="1">Philippines</td><td rowspan="1" colspan="1">1994</td><td rowspan="1" colspan="1">Diederich, P. 13119</td><td rowspan="1" colspan="1">hb. Diederich</td></tr><tr><td rowspan="1" colspan="1">6772</td><td rowspan="1" colspan="1">
                  <bold><ext-link xmlns:xlink="http://www.w3.org/1999/xlink" ext-link-type="gen" xlink:href="MK412462" xlink:type="simple">MK412462</ext-link></bold>
                </td><td rowspan="1" colspan="1">
                  <bold><ext-link xmlns:xlink="http://www.w3.org/1999/xlink" ext-link-type="gen" xlink:href="MK412505" xlink:type="simple">MK412505</ext-link></bold>
                </td><td rowspan="1" colspan="1">Sri Lanka</td><td rowspan="1" colspan="1">2017</td><td rowspan="1" colspan="1">Weerakoon, G. Im015</td><td rowspan="1" colspan="1">PDA</td></tr><tr><td rowspan="1" colspan="1">7205</td><td rowspan="1" colspan="1">
                  <bold><ext-link xmlns:xlink="http://www.w3.org/1999/xlink" ext-link-type="gen" xlink:href="MK412463" xlink:type="simple">MK412463</ext-link></bold>
                </td><td rowspan="1" colspan="1">
                  <bold><ext-link xmlns:xlink="http://www.w3.org/1999/xlink" ext-link-type="gen" xlink:href="MK412506" xlink:type="simple">MK412506</ext-link></bold>
                </td><td rowspan="1" colspan="1">Sri Lanka</td><td rowspan="1" colspan="1">2017</td><td rowspan="1" colspan="1">Kistenich S. &amp; Weerakoon, G. SK1-543</td><td rowspan="1" colspan="1">PDA</td></tr><tr><td rowspan="2" colspan="1"><italic><tp:taxon-name><tp:taxon-name-part taxon-name-part-type="genus" reg="Phyllopsora">P.</tp:taxon-name-part><tp:taxon-name-part taxon-name-part-type="species" reg="amazonica">amazonica</tp:taxon-name-part></tp:taxon-name></italic> Kistenich &amp; Timdal</td><td rowspan="1" colspan="1">3619</td><td rowspan="1" colspan="1">
                  <ext-link xmlns:xlink="http://www.w3.org/1999/xlink" ext-link-type="gen" xlink:href="MK352194" xlink:type="simple">MK352194</ext-link>
                </td><td rowspan="1" colspan="1">
                  <ext-link xmlns:xlink="http://www.w3.org/1999/xlink" ext-link-type="gen" xlink:href="MK352365" xlink:type="simple">MK352365</ext-link>
                </td><td rowspan="1" colspan="1">Brazil</td><td rowspan="1" colspan="1">2014</td><td rowspan="1" colspan="1">Barbosa, R.S., Haugan, R. &amp; Timdal, E. 90</td><td rowspan="1" colspan="1">O</td></tr><tr><td rowspan="1" colspan="1">4155</td><td rowspan="1" colspan="1">
                  <ext-link xmlns:xlink="http://www.w3.org/1999/xlink" ext-link-type="gen" xlink:href="MK352208" xlink:type="simple">MK352208</ext-link>
                </td><td rowspan="1" colspan="1">
                  <ext-link xmlns:xlink="http://www.w3.org/1999/xlink" ext-link-type="gen" xlink:href="MK352379" xlink:type="simple">MK352379</ext-link>
                </td><td rowspan="1" colspan="1">Brazil</td><td rowspan="1" colspan="1">2015</td><td rowspan="1" colspan="1">Kistenich, S. &amp; Timdal, E. SK1-85</td><td rowspan="1" colspan="1">MPEG</td></tr><tr><td rowspan="7" colspan="1"><italic><tp:taxon-name><tp:taxon-name-part taxon-name-part-type="genus" reg="Phyllopsora">P.</tp:taxon-name-part><tp:taxon-name-part taxon-name-part-type="species" reg="breviuscula">breviuscula</tp:taxon-name-part></tp:taxon-name></italic> (Nyl.) Müll. Arg.</td><td rowspan="1" colspan="1">528</td><td rowspan="1" colspan="1">
                  <ext-link xmlns:xlink="http://www.w3.org/1999/xlink" ext-link-type="gen" xlink:href="MG925892" xlink:type="simple">MG925892</ext-link>
                </td><td rowspan="1" colspan="1">
                  <ext-link xmlns:xlink="http://www.w3.org/1999/xlink" ext-link-type="gen" xlink:href="MG925990" xlink:type="simple">MG925990</ext-link>
                </td><td rowspan="1" colspan="1">La Réunion</td><td rowspan="1" colspan="1">1996</td><td rowspan="1" colspan="1">Krog, H. &amp; Timdal, E. RE36/18</td><td rowspan="1" colspan="1">O</td></tr><tr><td rowspan="1" colspan="1">1305</td><td rowspan="1" colspan="1">
                  <ext-link xmlns:xlink="http://www.w3.org/1999/xlink" ext-link-type="gen" xlink:href="MG925893" xlink:type="simple">MG925893</ext-link>
                </td><td rowspan="1" colspan="1">
                  <ext-link xmlns:xlink="http://www.w3.org/1999/xlink" ext-link-type="gen" xlink:href="MG925991" xlink:type="simple">MG925991</ext-link>
                </td><td rowspan="1" colspan="1">Brazil</td><td rowspan="1" colspan="1">1980</td><td rowspan="1" colspan="1">Kalb, K. &amp; Marcelli, M. in: Kalb, Lich. Neotropici 515</td><td rowspan="1" colspan="1">GZU</td></tr><tr><td rowspan="1" colspan="1">1432</td><td rowspan="1" colspan="1">
                  <bold><ext-link xmlns:xlink="http://www.w3.org/1999/xlink" ext-link-type="gen" xlink:href="MK412445" xlink:type="simple">MK412445</ext-link></bold>
                </td><td rowspan="1" colspan="1">–</td><td rowspan="1" colspan="1">Sri Lanka</td><td rowspan="1" colspan="1">2007</td><td rowspan="1" colspan="1">Jayalal, U. A4-5-8-5</td><td rowspan="1" colspan="1">PDA</td></tr><tr><td rowspan="1" colspan="1">2100</td><td rowspan="1" colspan="1">–</td><td rowspan="1" colspan="1">
                  <ext-link xmlns:xlink="http://www.w3.org/1999/xlink" ext-link-type="gen" xlink:href="MK352355" xlink:type="simple">MK352355</ext-link>
                </td><td rowspan="1" colspan="1">Philippines</td><td rowspan="1" colspan="1">1992</td><td rowspan="1" colspan="1">Tan, B.C. 92-187</td><td rowspan="1" colspan="1">B</td></tr><tr><td rowspan="1" colspan="1">6752</td><td rowspan="1" colspan="1">
                  <ext-link xmlns:xlink="http://www.w3.org/1999/xlink" ext-link-type="gen" xlink:href="MK352245" xlink:type="simple">MK352245</ext-link>
                </td><td rowspan="1" colspan="1">
                  <ext-link xmlns:xlink="http://www.w3.org/1999/xlink" ext-link-type="gen" xlink:href="MK352412" xlink:type="simple">MK352412</ext-link>
                </td><td rowspan="1" colspan="1">New Caledonia</td><td rowspan="1" colspan="1">2016</td><td rowspan="1" colspan="1">Rikkinen, J. 35509</td><td rowspan="1" colspan="1">H</td></tr><tr><td rowspan="1" colspan="1">6754</td><td rowspan="1" colspan="1">
                  <bold><ext-link xmlns:xlink="http://www.w3.org/1999/xlink" ext-link-type="gen" xlink:href="MK412456" xlink:type="simple">MK412456</ext-link></bold>
                </td><td rowspan="1" colspan="1">
                  <bold><ext-link xmlns:xlink="http://www.w3.org/1999/xlink" ext-link-type="gen" xlink:href="MK412499" xlink:type="simple">MK412499</ext-link></bold>
                </td><td rowspan="1" colspan="1">New Caledonia</td><td rowspan="1" colspan="1">2016</td><td rowspan="1" colspan="1">Rikkinen, J. 35503</td><td rowspan="1" colspan="1">H</td></tr><tr><td rowspan="1" colspan="1">6760</td><td rowspan="1" colspan="1">
                  <bold><ext-link xmlns:xlink="http://www.w3.org/1999/xlink" ext-link-type="gen" xlink:href="MK412457" xlink:type="simple">MK412457</ext-link></bold>
                </td><td rowspan="1" colspan="1">
                  <bold><ext-link xmlns:xlink="http://www.w3.org/1999/xlink" ext-link-type="gen" xlink:href="MK412500" xlink:type="simple">MK412500</ext-link></bold>
                </td><td rowspan="1" colspan="1">Sri Lanka</td><td rowspan="1" colspan="1">2017</td><td rowspan="1" colspan="1">Weerakoon, G. Im042</td><td rowspan="1" colspan="1">PDA</td></tr><tr><td rowspan="9" colspan="1">
                  <italic><tp:taxon-name>
                      <tp:taxon-name-part taxon-name-part-type="genus" reg="Phyllopsora">P.</tp:taxon-name-part>
                      <tp:taxon-name-part taxon-name-part-type="species" reg="breviuscula">breviuscula</tp:taxon-name-part>
                    </tp:taxon-name></italic>
                </td><td rowspan="1" colspan="1">6764</td><td rowspan="1" colspan="1">
                  <bold><ext-link xmlns:xlink="http://www.w3.org/1999/xlink" ext-link-type="gen" xlink:href="MK412458" xlink:type="simple">MK412458</ext-link></bold>
                </td><td rowspan="1" colspan="1">
                  <bold><ext-link xmlns:xlink="http://www.w3.org/1999/xlink" ext-link-type="gen" xlink:href="MK412501" xlink:type="simple">MK412501</ext-link></bold>
                </td><td rowspan="1" colspan="1">Sri Lanka</td><td rowspan="1" colspan="1">2017</td><td rowspan="1" colspan="1">Weerakoon, G. Mn093</td><td rowspan="1" colspan="1">PDA</td></tr><tr><td rowspan="1" colspan="1">6765</td><td rowspan="1" colspan="1">
                  <bold><ext-link xmlns:xlink="http://www.w3.org/1999/xlink" ext-link-type="gen" xlink:href="MK412459" xlink:type="simple">MK412459</ext-link></bold>
                </td><td rowspan="1" colspan="1">
                  <bold><ext-link xmlns:xlink="http://www.w3.org/1999/xlink" ext-link-type="gen" xlink:href="MK412502" xlink:type="simple">MK412502</ext-link></bold>
                </td><td rowspan="1" colspan="1">Sri Lanka</td><td rowspan="1" colspan="1">2017</td><td rowspan="1" colspan="1">Weerakoon, G. Mo81</td><td rowspan="1" colspan="1">PDA</td></tr><tr><td rowspan="1" colspan="1">7212</td><td rowspan="1" colspan="1">
                  <bold><ext-link xmlns:xlink="http://www.w3.org/1999/xlink" ext-link-type="gen" xlink:href="MK352256" xlink:type="simple">MK352256</ext-link></bold>
                </td><td rowspan="1" colspan="1">
                  <bold><ext-link xmlns:xlink="http://www.w3.org/1999/xlink" ext-link-type="gen" xlink:href="MK352422" xlink:type="simple">MK352422</ext-link></bold>
                </td><td rowspan="1" colspan="1">Sri Lanka</td><td rowspan="1" colspan="1">2017</td><td rowspan="1" colspan="1">Kistenich, S. &amp; Weerakoon, G. SK1-642</td><td rowspan="1" colspan="1">PDA</td></tr><tr><td rowspan="1" colspan="1">7213</td><td rowspan="1" colspan="1">
                  <bold><ext-link xmlns:xlink="http://www.w3.org/1999/xlink" ext-link-type="gen" xlink:href="MK412465" xlink:type="simple">MK412465</ext-link></bold>
                </td><td rowspan="1" colspan="1">
                  <bold><ext-link xmlns:xlink="http://www.w3.org/1999/xlink" ext-link-type="gen" xlink:href="MK412508" xlink:type="simple">MK412508</ext-link></bold>
                </td><td rowspan="1" colspan="1">Sri Lanka</td><td rowspan="1" colspan="1">2017</td><td rowspan="1" colspan="1">Kistenich S. &amp; Weerakoon, G. SK1-601</td><td rowspan="1" colspan="1">PDA</td></tr><tr><td rowspan="1" colspan="1">7217</td><td rowspan="1" colspan="1">
                  <bold><ext-link xmlns:xlink="http://www.w3.org/1999/xlink" ext-link-type="gen" xlink:href="MK412466" xlink:type="simple">MK412466</ext-link></bold>
                </td><td rowspan="1" colspan="1">
                  <bold><ext-link xmlns:xlink="http://www.w3.org/1999/xlink" ext-link-type="gen" xlink:href="MK412509" xlink:type="simple">MK412509</ext-link></bold>
                </td><td rowspan="1" colspan="1">Sri Lanka</td><td rowspan="1" colspan="1">2017</td><td rowspan="1" colspan="1">Weerakoon, G. 982</td><td rowspan="1" colspan="1">PDA</td></tr><tr><td rowspan="1" colspan="1">7218</td><td rowspan="1" colspan="1">
                  <bold><ext-link xmlns:xlink="http://www.w3.org/1999/xlink" ext-link-type="gen" xlink:href="MK412467" xlink:type="simple">MK412467</ext-link></bold>
                </td><td rowspan="1" colspan="1">
                  <bold><ext-link xmlns:xlink="http://www.w3.org/1999/xlink" ext-link-type="gen" xlink:href="MK412510" xlink:type="simple">MK412510</ext-link></bold>
                </td><td rowspan="1" colspan="1">Sri Lanka</td><td rowspan="1" colspan="1">2017</td><td rowspan="1" colspan="1">Weerakoon, G. 1013</td><td rowspan="1" colspan="1">PDA</td></tr><tr><td rowspan="1" colspan="1">7229</td><td rowspan="1" colspan="1">
                  <bold><ext-link xmlns:xlink="http://www.w3.org/1999/xlink" ext-link-type="gen" xlink:href="MK412470" xlink:type="simple">MK412470</ext-link></bold>
                </td><td rowspan="1" colspan="1">
                  <bold><ext-link xmlns:xlink="http://www.w3.org/1999/xlink" ext-link-type="gen" xlink:href="MK412513" xlink:type="simple">MK412513</ext-link></bold>
                </td><td rowspan="1" colspan="1">Sri Lanka</td><td rowspan="1" colspan="1">2017</td><td rowspan="1" colspan="1">Kistenich S. &amp; Weerakoon, G. SK1-649</td><td rowspan="1" colspan="1">PDA</td></tr><tr><td rowspan="1" colspan="1">7234</td><td rowspan="1" colspan="1">–</td><td rowspan="1" colspan="1">
                  <bold><ext-link xmlns:xlink="http://www.w3.org/1999/xlink" ext-link-type="gen" xlink:href="MK412516" xlink:type="simple">MK412516</ext-link></bold>
                </td><td rowspan="1" colspan="1">Sri Lanka</td><td rowspan="1" colspan="1">2017</td><td rowspan="1" colspan="1">Kistenich S. &amp; Weerakoon, G. SK1-648</td><td rowspan="1" colspan="1">PDA</td></tr><tr><td rowspan="1" colspan="1">7235</td><td rowspan="1" colspan="1">
                  <bold><ext-link xmlns:xlink="http://www.w3.org/1999/xlink" ext-link-type="gen" xlink:href="MK412472" xlink:type="simple">MK412472</ext-link></bold>
                </td><td rowspan="1" colspan="1">
                  <bold><ext-link xmlns:xlink="http://www.w3.org/1999/xlink" ext-link-type="gen" xlink:href="MK412517" xlink:type="simple">MK412517</ext-link></bold>
                </td><td rowspan="1" colspan="1">Sri Lanka</td><td rowspan="1" colspan="1">2017</td><td rowspan="1" colspan="1">Kistenich S. &amp; Weerakoon, G. SK1-640</td><td rowspan="1" colspan="1">PDA</td></tr><tr><td rowspan="3" colspan="1"><italic><tp:taxon-name><tp:taxon-name-part taxon-name-part-type="genus" reg="Phyllopsora">P.</tp:taxon-name-part><tp:taxon-name-part taxon-name-part-type="species" reg="buettneri">buettneri</tp:taxon-name-part></tp:taxon-name></italic> (Müll. Arg.) Zahlbr. ch1</td><td rowspan="1" colspan="1">428</td><td rowspan="1" colspan="1">
                  <ext-link xmlns:xlink="http://www.w3.org/1999/xlink" ext-link-type="gen" xlink:href="MK352103" xlink:type="simple">MK352103</ext-link>
                </td><td rowspan="1" colspan="1">
                  <ext-link xmlns:xlink="http://www.w3.org/1999/xlink" ext-link-type="gen" xlink:href="MK352283" xlink:type="simple">MK352283</ext-link>
                </td><td rowspan="1" colspan="1">Thailand</td><td rowspan="1" colspan="1">1994</td><td rowspan="1" colspan="1">Wolseley, P. &amp; Kanajriavanit, S. s.n.</td><td rowspan="1" colspan="1">BM:734816</td></tr><tr><td rowspan="1" colspan="1">995</td><td rowspan="1" colspan="1">
                  <bold><ext-link xmlns:xlink="http://www.w3.org/1999/xlink" ext-link-type="gen" xlink:href="MK352146" xlink:type="simple">MK352146</ext-link></bold>
                </td><td rowspan="1" colspan="1">
                  <bold><ext-link xmlns:xlink="http://www.w3.org/1999/xlink" ext-link-type="gen" xlink:href="MK352322" xlink:type="simple">MK352322</ext-link></bold>
                </td><td rowspan="1" colspan="1">Thailand</td><td rowspan="1" colspan="1">1993</td><td rowspan="1" colspan="1">James, P.W. &amp; Wolseley, P.A. 2466a</td><td rowspan="1" colspan="1">BM</td></tr><tr><td rowspan="1" colspan="1">1041</td><td rowspan="1" colspan="1">
                  <ext-link xmlns:xlink="http://www.w3.org/1999/xlink" ext-link-type="gen" xlink:href="MK352160" xlink:type="simple">MK352160</ext-link>
                </td><td rowspan="1" colspan="1">
                  <ext-link xmlns:xlink="http://www.w3.org/1999/xlink" ext-link-type="gen" xlink:href="MK352335" xlink:type="simple">MK352335</ext-link>
                </td><td rowspan="1" colspan="1">Kenya</td><td rowspan="1" colspan="1">2007</td><td rowspan="1" colspan="1">Divakar, Lumbsch &amp; Mangold 19553D</td><td rowspan="1" colspan="1">hb. Pérez-Ortega</td></tr><tr><td rowspan="2" colspan="1"><italic><tp:taxon-name><tp:taxon-name-part taxon-name-part-type="genus" reg="Phyllopsora">P.</tp:taxon-name-part><tp:taxon-name-part taxon-name-part-type="species" reg="buettneri">buettneri</tp:taxon-name-part></tp:taxon-name></italic> ch2</td><td rowspan="1" colspan="1">6464</td><td rowspan="1" colspan="1">
                  <ext-link xmlns:xlink="http://www.w3.org/1999/xlink" ext-link-type="gen" xlink:href="MK352239" xlink:type="simple">MK352239</ext-link>
                </td><td rowspan="1" colspan="1">
                  <ext-link xmlns:xlink="http://www.w3.org/1999/xlink" ext-link-type="gen" xlink:href="MK352406" xlink:type="simple">MK352406</ext-link>
                </td><td rowspan="1" colspan="1">Brazil</td><td rowspan="1" colspan="1">2015</td><td rowspan="1" colspan="1">Dahl, M.S., Kistenich, S., Timdal, E. &amp; Toreskaas, A.K. AM-37</td><td rowspan="1" colspan="1">O</td></tr><tr><td rowspan="1" colspan="1">7177</td><td rowspan="1" colspan="1">
                  <ext-link xmlns:xlink="http://www.w3.org/1999/xlink" ext-link-type="gen" xlink:href="MK352252" xlink:type="simple">MK352252</ext-link>
                </td><td rowspan="1" colspan="1">–</td><td rowspan="1" colspan="1">Venezuela</td><td rowspan="1" colspan="1">1984</td><td rowspan="1" colspan="1">Brako, L. 8110</td><td rowspan="1" colspan="1">GZU</td></tr><tr><td rowspan="3" colspan="1"><italic><tp:taxon-name><tp:taxon-name-part taxon-name-part-type="genus" reg="Phyllopsora">P.</tp:taxon-name-part><tp:taxon-name-part taxon-name-part-type="species" reg="buettneri">buettneri</tp:taxon-name-part></tp:taxon-name></italic> ch3</td><td rowspan="1" colspan="1">429</td><td rowspan="1" colspan="1">
                  <ext-link xmlns:xlink="http://www.w3.org/1999/xlink" ext-link-type="gen" xlink:href="MK352104" xlink:type="simple">MK352104</ext-link>
                </td><td rowspan="1" colspan="1">
                  <ext-link xmlns:xlink="http://www.w3.org/1999/xlink" ext-link-type="gen" xlink:href="MK352284" xlink:type="simple">MK352284</ext-link>
                </td><td rowspan="1" colspan="1">Thailand</td><td rowspan="1" colspan="1">1993</td><td rowspan="1" colspan="1">Aguirre, B., James, P.W. &amp; Wolseley, P. 2736</td><td rowspan="1" colspan="1">BM</td></tr><tr><td rowspan="1" colspan="1">493</td><td rowspan="1" colspan="1">
                  <bold><ext-link xmlns:xlink="http://www.w3.org/1999/xlink" ext-link-type="gen" xlink:href="MK352131" xlink:type="simple">MK352131</ext-link></bold>
                </td><td rowspan="1" colspan="1">
                  <bold><ext-link xmlns:xlink="http://www.w3.org/1999/xlink" ext-link-type="gen" xlink:href="MK352311" xlink:type="simple">MK352311</ext-link></bold>
                </td><td rowspan="1" colspan="1">Thailand</td><td rowspan="1" colspan="1">1994</td><td rowspan="1" colspan="1">Wolseley, P. &amp; Kanajriavanit, S. s.n.</td><td rowspan="1" colspan="1">BM:1104011</td></tr><tr><td rowspan="1" colspan="1">6462</td><td rowspan="1" colspan="1">
                  <ext-link xmlns:xlink="http://www.w3.org/1999/xlink" ext-link-type="gen" xlink:href="MK352238" xlink:type="simple">MK352238</ext-link>
                </td><td rowspan="1" colspan="1">–</td><td rowspan="1" colspan="1">Japan</td><td rowspan="1" colspan="1">1995</td><td rowspan="1" colspan="1">Thor, G. 13183</td><td rowspan="1" colspan="1">UPS</td></tr><tr><td rowspan="2" colspan="1"><italic><tp:taxon-name><tp:taxon-name-part taxon-name-part-type="genus" reg="Phyllopsora">P.</tp:taxon-name-part><tp:taxon-name-part taxon-name-part-type="species" reg="byssiseda">byssiseda</tp:taxon-name-part></tp:taxon-name></italic> (Nyl.) Zahlbr.</td><td rowspan="1" colspan="1">4737</td><td rowspan="1" colspan="1">
                  <ext-link xmlns:xlink="http://www.w3.org/1999/xlink" ext-link-type="gen" xlink:href="MK352211" xlink:type="simple">MK352211</ext-link>
                </td><td rowspan="1" colspan="1">
                  <ext-link xmlns:xlink="http://www.w3.org/1999/xlink" ext-link-type="gen" xlink:href="MK352382" xlink:type="simple">MK352382</ext-link>
                </td><td rowspan="1" colspan="1">Venezuela</td><td rowspan="1" colspan="1">2015</td><td rowspan="1" colspan="1">Dahl, M.S., Kistenich, S., Timdal, E. &amp; Toreskaas, A.K. SK1-220</td><td rowspan="1" colspan="1">VEN</td></tr><tr><td rowspan="1" colspan="1">4739</td><td rowspan="1" colspan="1">
                  <ext-link xmlns:xlink="http://www.w3.org/1999/xlink" ext-link-type="gen" xlink:href="MK352212" xlink:type="simple">MK352212</ext-link>
                </td><td rowspan="1" colspan="1">
                  <ext-link xmlns:xlink="http://www.w3.org/1999/xlink" ext-link-type="gen" xlink:href="MK352383" xlink:type="simple">MK352383</ext-link>
                </td><td rowspan="1" colspan="1">Venezuela</td><td rowspan="1" colspan="1">2015</td><td rowspan="1" colspan="1">Dahl, M.S., Kistenich, S., Timdal, E. &amp; Toreskaas, A.K. SK1-229</td><td rowspan="1" colspan="1">VEN</td></tr><tr><td rowspan="1" colspan="1"><italic><tp:taxon-name><tp:taxon-name-part taxon-name-part-type="genus" reg="Phyllopsora">P.</tp:taxon-name-part><tp:taxon-name-part taxon-name-part-type="species" reg="canoumbrina">canoumbrina</tp:taxon-name-part></tp:taxon-name></italic> (Vain.) Brako</td><td rowspan="1" colspan="1">3627</td><td rowspan="1" colspan="1">
                  <ext-link xmlns:xlink="http://www.w3.org/1999/xlink" ext-link-type="gen" xlink:href="MK352195" xlink:type="simple">MK352195</ext-link>
                </td><td rowspan="1" colspan="1">
                  <ext-link xmlns:xlink="http://www.w3.org/1999/xlink" ext-link-type="gen" xlink:href="MK352366" xlink:type="simple">MK352366</ext-link>
                </td><td rowspan="1" colspan="1">Brazil</td><td rowspan="1" colspan="1">2014</td><td rowspan="1" colspan="1">Barbosa, R.S., Haugan, R. &amp; Timdal, E. 166</td><td rowspan="1" colspan="1">O</td></tr><tr><td rowspan="5" colspan="1"><italic><tp:taxon-name><tp:taxon-name-part taxon-name-part-type="genus" reg="Phyllopsora">P.</tp:taxon-name-part><tp:taxon-name-part taxon-name-part-type="species" reg="castaneocincta">castaneocincta</tp:taxon-name-part></tp:taxon-name></italic> (Hue) Kistenich &amp; Timdal</td><td rowspan="1" colspan="1">460</td><td rowspan="1" colspan="1">
                  <ext-link xmlns:xlink="http://www.w3.org/1999/xlink" ext-link-type="gen" xlink:href="MK352116" xlink:type="simple">MK352116</ext-link>
                </td><td rowspan="1" colspan="1">
                  <ext-link xmlns:xlink="http://www.w3.org/1999/xlink" ext-link-type="gen" xlink:href="MK352295" xlink:type="simple">MK352295</ext-link>
                </td><td rowspan="1" colspan="1">Tanzania</td><td rowspan="1" colspan="1">2008</td><td rowspan="1" colspan="1">Timdal, E. 10912</td><td rowspan="1" colspan="1">O</td></tr><tr><td rowspan="1" colspan="1">461</td><td rowspan="1" colspan="1">
                  <bold><ext-link xmlns:xlink="http://www.w3.org/1999/xlink" ext-link-type="gen" xlink:href="MK412412" xlink:type="simple">MK412412</ext-link></bold>
                </td><td rowspan="1" colspan="1">
                  <bold><ext-link xmlns:xlink="http://www.w3.org/1999/xlink" ext-link-type="gen" xlink:href="MK412479" xlink:type="simple">MK412479</ext-link></bold>
                </td><td rowspan="1" colspan="1">Thailand</td><td rowspan="1" colspan="1">1993</td><td rowspan="1" colspan="1">Aguirre, James &amp; Wolseley 2482B</td><td rowspan="1" colspan="1">BM</td></tr><tr><td rowspan="1" colspan="1">998</td><td rowspan="1" colspan="1">
                  <bold><ext-link xmlns:xlink="http://www.w3.org/1999/xlink" ext-link-type="gen" xlink:href="MK412420" xlink:type="simple">MK412420</ext-link></bold>
                </td><td rowspan="1" colspan="1">–</td><td rowspan="1" colspan="1">Thailand</td><td rowspan="1" colspan="1">1991</td><td rowspan="1" colspan="1">Wolseley, P.A. &amp; Aguirre–Hudson, B. 5564</td><td rowspan="1" colspan="1">BM</td></tr><tr><td rowspan="1" colspan="1">999</td><td rowspan="1" colspan="1">
                  <bold><ext-link xmlns:xlink="http://www.w3.org/1999/xlink" ext-link-type="gen" xlink:href="MK412421" xlink:type="simple">MK412421</ext-link></bold>
                </td><td rowspan="1" colspan="1">
                  <bold><ext-link xmlns:xlink="http://www.w3.org/1999/xlink" ext-link-type="gen" xlink:href="MK412486" xlink:type="simple">MK412486</ext-link></bold>
                </td><td rowspan="1" colspan="1">Thailand</td><td rowspan="1" colspan="1">1993</td><td rowspan="1" colspan="1">Wolseley, P.A. &amp; David, F. 3314</td><td rowspan="1" colspan="1">BM</td></tr><tr><td rowspan="1" colspan="1">1022</td><td rowspan="1" colspan="1">
                  <bold><ext-link xmlns:xlink="http://www.w3.org/1999/xlink" ext-link-type="gen" xlink:href="MK412427" xlink:type="simple">MK412427</ext-link></bold>
                </td><td rowspan="1" colspan="1">
                  <bold><ext-link xmlns:xlink="http://www.w3.org/1999/xlink" ext-link-type="gen" xlink:href="MK412490" xlink:type="simple">MK412490</ext-link></bold>
                </td><td rowspan="1" colspan="1">Thailand</td><td rowspan="1" colspan="1">1992</td><td rowspan="1" colspan="1">Wolseley, P.A. &amp; Aguirre–Hudson, B. 5583</td><td rowspan="1" colspan="1">BM</td></tr><tr><td rowspan="10" colspan="1">
                  <italic><tp:taxon-name>
                      <tp:taxon-name-part taxon-name-part-type="genus" reg="Phyllopsora">P.</tp:taxon-name-part>
                      <tp:taxon-name-part taxon-name-part-type="species" reg="castaneocincta">castaneocincta</tp:taxon-name-part>
                    </tp:taxon-name></italic>
                </td><td rowspan="1" colspan="1">1032</td><td rowspan="1" colspan="1">
                  <bold><ext-link xmlns:xlink="http://www.w3.org/1999/xlink" ext-link-type="gen" xlink:href="MK412429" xlink:type="simple">MK412429</ext-link></bold>
                </td><td rowspan="1" colspan="1">–</td><td rowspan="1" colspan="1">Nepal</td><td rowspan="1" colspan="1">2007</td><td rowspan="1" colspan="1">Sharma, L.R., Olley, L., Cross L7.1</td><td rowspan="1" colspan="1">E</td></tr><tr><td rowspan="1" colspan="1">1045</td><td rowspan="1" colspan="1">
                  <bold><ext-link xmlns:xlink="http://www.w3.org/1999/xlink" ext-link-type="gen" xlink:href="MK412431" xlink:type="simple">MK412431</ext-link></bold>
                </td><td rowspan="1" colspan="1">–</td><td rowspan="1" colspan="1">Thailand</td><td rowspan="1" colspan="1">1993</td><td rowspan="1" colspan="1">James, P.W. &amp; Wolseley, P.A. 2466b</td><td rowspan="1" colspan="1">BM</td></tr><tr><td rowspan="1" colspan="1">1264</td><td rowspan="1" colspan="1">
                  <bold><ext-link xmlns:xlink="http://www.w3.org/1999/xlink" ext-link-type="gen" xlink:href="MK412433" xlink:type="simple">MK412433</ext-link></bold>
                </td><td rowspan="1" colspan="1">
                  <bold><ext-link xmlns:xlink="http://www.w3.org/1999/xlink" ext-link-type="gen" xlink:href="MK412492" xlink:type="simple">MK412492</ext-link></bold>
                </td><td rowspan="1" colspan="1">Malaysia</td><td rowspan="1" colspan="1">2012</td><td rowspan="1" colspan="1">Wolseley, P., Thüs, H. &amp; Vairappan, C. M.3.10.1</td><td rowspan="1" colspan="1">BORH</td></tr><tr><td rowspan="1" colspan="1">1420</td><td rowspan="1" colspan="1">
                  <bold><ext-link xmlns:xlink="http://www.w3.org/1999/xlink" ext-link-type="gen" xlink:href="MK412439" xlink:type="simple">MK412439</ext-link></bold>
                </td><td rowspan="1" colspan="1">–</td><td rowspan="1" colspan="1">Malaysia</td><td rowspan="1" colspan="1">2012</td><td rowspan="1" colspan="1">Wolseley, P., Thüs, H. &amp; Vairappan, C. M.3.10.2a</td><td rowspan="1" colspan="1">BORH</td></tr><tr><td rowspan="1" colspan="1">1421</td><td rowspan="1" colspan="1">
                  <bold><ext-link xmlns:xlink="http://www.w3.org/1999/xlink" ext-link-type="gen" xlink:href="MK412440" xlink:type="simple">MK412440</ext-link></bold>
                </td><td rowspan="1" colspan="1">
                  <bold><ext-link xmlns:xlink="http://www.w3.org/1999/xlink" ext-link-type="gen" xlink:href="MK412493" xlink:type="simple">MK412493</ext-link></bold>
                </td><td rowspan="1" colspan="1">Malaysia</td><td rowspan="1" colspan="1">2012</td><td rowspan="1" colspan="1">Thüs, H., Wolseley, P. &amp; Vairappan, C. M110</td><td rowspan="1" colspan="1">BORH</td></tr><tr><td rowspan="1" colspan="1">3560</td><td rowspan="1" colspan="1">
                  <ext-link xmlns:xlink="http://www.w3.org/1999/xlink" ext-link-type="gen" xlink:href="MK352186" xlink:type="simple">MK352186</ext-link>
                </td><td rowspan="1" colspan="1">
                  <ext-link xmlns:xlink="http://www.w3.org/1999/xlink" ext-link-type="gen" xlink:href="MK352358" xlink:type="simple">MK352358</ext-link>
                </td><td rowspan="1" colspan="1">South Africa</td><td rowspan="1" colspan="1">2014</td><td rowspan="1" colspan="1">Burrows, J. &amp; Timdal, E. 14280</td><td rowspan="1" colspan="1">O</td></tr><tr><td rowspan="1" colspan="1">4032</td><td rowspan="1" colspan="1">
                  <ext-link xmlns:xlink="http://www.w3.org/1999/xlink" ext-link-type="gen" xlink:href="MK352196" xlink:type="simple">MK352196</ext-link>
                </td><td rowspan="1" colspan="1">
                  <ext-link xmlns:xlink="http://www.w3.org/1999/xlink" ext-link-type="gen" xlink:href="MK352367" xlink:type="simple">MK352367</ext-link>
                </td><td rowspan="1" colspan="1">Thailand</td><td rowspan="1" colspan="1">2012</td><td rowspan="1" colspan="1">v.d. Boom, P. 47239</td><td rowspan="1" colspan="1">hb. v.d. Boom</td></tr><tr><td rowspan="1" colspan="1">6743</td><td rowspan="1" colspan="1">
                  <ext-link xmlns:xlink="http://www.w3.org/1999/xlink" ext-link-type="gen" xlink:href="MK352243" xlink:type="simple">MK352243</ext-link>
                </td><td rowspan="1" colspan="1">
                  <ext-link xmlns:xlink="http://www.w3.org/1999/xlink" ext-link-type="gen" xlink:href="MK352410" xlink:type="simple">MK352410</ext-link>
                </td><td rowspan="1" colspan="1">Kenya</td><td rowspan="1" colspan="1">2013</td><td rowspan="1" colspan="1">Kirika, P., Mugambi, G. &amp; Lumbsch, H.T. 3011</td><td rowspan="1" colspan="1">O</td></tr><tr><td rowspan="1" colspan="1">7232</td><td rowspan="1" colspan="1">–</td><td rowspan="1" colspan="1">
                  <bold><ext-link xmlns:xlink="http://www.w3.org/1999/xlink" ext-link-type="gen" xlink:href="MK412515" xlink:type="simple">MK412515</ext-link></bold>
                </td><td rowspan="1" colspan="1">Sri Lanka</td><td rowspan="1" colspan="1">2017</td><td rowspan="1" colspan="1">Kistenich S. &amp; Weerakoon, G. SK1-594</td><td rowspan="1" colspan="1">PDA</td></tr><tr><td rowspan="1" colspan="1">7255</td><td rowspan="1" colspan="1">
                  <ext-link xmlns:xlink="http://www.w3.org/1999/xlink" ext-link-type="gen" xlink:href="MK352270" xlink:type="simple">MK352270</ext-link>
                </td><td rowspan="1" colspan="1">
                  <ext-link xmlns:xlink="http://www.w3.org/1999/xlink" ext-link-type="gen" xlink:href="MK352434" xlink:type="simple">MK352434</ext-link>
                </td><td rowspan="1" colspan="1">Australia</td><td rowspan="1" colspan="1">1992</td><td rowspan="1" colspan="1">Elix, J.A. 32834</td><td rowspan="1" colspan="1">CANB</td></tr><tr><td rowspan="4" colspan="1"><italic><tp:taxon-name><tp:taxon-name-part taxon-name-part-type="genus" reg="Phyllopsora">P.</tp:taxon-name-part><tp:taxon-name-part taxon-name-part-type="species" reg="chlorophaea">chlorophaea</tp:taxon-name-part></tp:taxon-name></italic> (Müll. Arg.) Zahlbr.</td><td rowspan="1" colspan="1">529</td><td rowspan="1" colspan="1">
                  <ext-link xmlns:xlink="http://www.w3.org/1999/xlink" ext-link-type="gen" xlink:href="MK352145" xlink:type="simple">MK352145</ext-link>
                </td><td rowspan="1" colspan="1">
                  <ext-link xmlns:xlink="http://www.w3.org/1999/xlink" ext-link-type="gen" xlink:href="MK352321" xlink:type="simple">MK352321</ext-link>
                </td><td rowspan="1" colspan="1">La Réunion</td><td rowspan="1" colspan="1">1996</td><td rowspan="1" colspan="1">Krog, H. &amp; Timdal, E. RE36/17</td><td rowspan="1" colspan="1">O</td></tr><tr><td rowspan="1" colspan="1">1051</td><td rowspan="1" colspan="1">
                  <ext-link xmlns:xlink="http://www.w3.org/1999/xlink" ext-link-type="gen" xlink:href="MK352165" xlink:type="simple">MK352165</ext-link>
                </td><td rowspan="1" colspan="1">
                  <ext-link xmlns:xlink="http://www.w3.org/1999/xlink" ext-link-type="gen" xlink:href="MK352340" xlink:type="simple">MK352340</ext-link>
                </td><td rowspan="1" colspan="1">Kenya</td><td rowspan="1" colspan="1">2002</td><td rowspan="1" colspan="1">Killmann, D. &amp; Fischer, E. s.n.</td><td rowspan="1" colspan="1">hb. Killmann</td></tr><tr><td rowspan="1" colspan="1">1309</td><td rowspan="1" colspan="1">
                  <ext-link xmlns:xlink="http://www.w3.org/1999/xlink" ext-link-type="gen" xlink:href="MK352172" xlink:type="simple">MK352172</ext-link>
                </td><td rowspan="1" colspan="1">–</td><td rowspan="1" colspan="1">Venezuela</td><td rowspan="1" colspan="1">1986</td><td rowspan="1" colspan="1">Brako, L. &amp; Berry, P.E. 8685</td><td rowspan="1" colspan="1">GZU</td></tr><tr><td rowspan="1" colspan="1">SE382</td><td rowspan="1" colspan="1">
                  <ext-link xmlns:xlink="http://www.w3.org/1999/xlink" ext-link-type="gen" xlink:href="MG925894" xlink:type="simple">MG925894</ext-link>
                </td><td rowspan="1" colspan="1">
                  <ext-link xmlns:xlink="http://www.w3.org/1999/xlink" ext-link-type="gen" xlink:href="MG925992" xlink:type="simple">MG925992</ext-link>
                </td><td rowspan="1" colspan="1">La Réunion</td><td rowspan="1" colspan="1">1996</td><td rowspan="1" colspan="1">Krog, H. &amp; Timdal, E. RE08/10</td><td rowspan="1" colspan="1">O</td></tr><tr><td rowspan="3" colspan="1"><italic><tp:taxon-name><tp:taxon-name-part taxon-name-part-type="genus" reg="Phyllopsora">P.</tp:taxon-name-part><tp:taxon-name-part taxon-name-part-type="species" reg="chodatinica">chodatinica</tp:taxon-name-part></tp:taxon-name></italic> Elix</td><td rowspan="1" colspan="1">513</td><td rowspan="1" colspan="1">
                  <ext-link xmlns:xlink="http://www.w3.org/1999/xlink" ext-link-type="gen" xlink:href="MK352139" xlink:type="simple">MK352139</ext-link>
                </td><td rowspan="1" colspan="1">–</td><td rowspan="1" colspan="1">Australia</td><td rowspan="1" colspan="1">1986</td><td rowspan="1" colspan="1">Elix, J.A. &amp; Streimann, H. 21023</td><td rowspan="1" colspan="1">O</td></tr><tr><td rowspan="1" colspan="1">1539</td><td rowspan="1" colspan="1">
                  <ext-link xmlns:xlink="http://www.w3.org/1999/xlink" ext-link-type="gen" xlink:href="MK352177" xlink:type="simple">MK352177</ext-link>
                </td><td rowspan="1" colspan="1">
                  <ext-link xmlns:xlink="http://www.w3.org/1999/xlink" ext-link-type="gen" xlink:href="MK352350" xlink:type="simple">MK352350</ext-link>
                </td><td rowspan="1" colspan="1">New Caledonia</td><td rowspan="1" colspan="1">2005</td><td rowspan="1" colspan="1">Elvebakk, A. 05:691</td><td rowspan="1" colspan="1">O</td></tr><tr><td rowspan="1" colspan="1">6456</td><td rowspan="1" colspan="1">
                  <ext-link xmlns:xlink="http://www.w3.org/1999/xlink" ext-link-type="gen" xlink:href="MK352237" xlink:type="simple">MK352237</ext-link>
                </td><td rowspan="1" colspan="1">
                  <ext-link xmlns:xlink="http://www.w3.org/1999/xlink" ext-link-type="gen" xlink:href="MK352405" xlink:type="simple">MK352405</ext-link>
                </td><td rowspan="1" colspan="1">Malaysia</td><td rowspan="1" colspan="1">2014</td><td rowspan="1" colspan="1">Paukov, A. 2232</td><td rowspan="1" colspan="1">B</td></tr><tr><td rowspan="4" colspan="1"><italic><tp:taxon-name><tp:taxon-name-part taxon-name-part-type="genus" reg="Phyllopsora">P.</tp:taxon-name-part><tp:taxon-name-part taxon-name-part-type="species" reg="cinchonarum">cinchonarum</tp:taxon-name-part></tp:taxon-name></italic> (Fée) Timdal</td><td rowspan="1" colspan="1">439</td><td rowspan="1" colspan="1">
                  <ext-link xmlns:xlink="http://www.w3.org/1999/xlink" ext-link-type="gen" xlink:href="MK352105" xlink:type="simple">MK352105</ext-link>
                </td><td rowspan="1" colspan="1">–</td><td rowspan="1" colspan="1">Thailand</td><td rowspan="1" colspan="1">2002</td><td rowspan="1" colspan="1">Sipman, H. 48664</td><td rowspan="1" colspan="1">B</td></tr><tr><td rowspan="1" colspan="1">440</td><td rowspan="1" colspan="1">
                  <ext-link xmlns:xlink="http://www.w3.org/1999/xlink" ext-link-type="gen" xlink:href="MK352106" xlink:type="simple">MK352106</ext-link>
                </td><td rowspan="1" colspan="1">
                  <ext-link xmlns:xlink="http://www.w3.org/1999/xlink" ext-link-type="gen" xlink:href="MK352285" xlink:type="simple">MK352285</ext-link>
                </td><td rowspan="1" colspan="1">Japan</td><td rowspan="1" colspan="1">2006</td><td rowspan="1" colspan="1">Thor, G. 21521</td><td rowspan="1" colspan="1">UPS</td></tr><tr><td rowspan="1" colspan="1">4168</td><td rowspan="1" colspan="1">
                  <ext-link xmlns:xlink="http://www.w3.org/1999/xlink" ext-link-type="gen" xlink:href="MK352210" xlink:type="simple">MK352210</ext-link>
                </td><td rowspan="1" colspan="1">
                  <ext-link xmlns:xlink="http://www.w3.org/1999/xlink" ext-link-type="gen" xlink:href="MK352381" xlink:type="simple">MK352381</ext-link>
                </td><td rowspan="1" colspan="1">Venezuela</td><td rowspan="1" colspan="1">2015</td><td rowspan="1" colspan="1">Dahl, M.S., Kistenich, S., Timdal, E. &amp; Toreskaas, A.K. SK1-201</td><td rowspan="1" colspan="1">VEN</td></tr><tr><td rowspan="1" colspan="1">6063</td><td rowspan="1" colspan="1">
                  <ext-link xmlns:xlink="http://www.w3.org/1999/xlink" ext-link-type="gen" xlink:href="MK352227" xlink:type="simple">MK352227</ext-link>
                </td><td rowspan="1" colspan="1">–</td><td rowspan="1" colspan="1">Guatemala</td><td rowspan="1" colspan="1">2004</td><td rowspan="1" colspan="1">v.d. Boom, P. 33395</td><td rowspan="1" colspan="1">hb. v.d. Boom</td></tr><tr><td rowspan="4" colspan="1"><italic><tp:taxon-name><tp:taxon-name-part taxon-name-part-type="genus" reg="Phyllopsora">P.</tp:taxon-name-part><tp:taxon-name-part taxon-name-part-type="species" reg="concinna">concinna</tp:taxon-name-part></tp:taxon-name></italic> Kistenich &amp; Timdal</td><td rowspan="1" colspan="1">4041</td><td rowspan="1" colspan="1">
                  <ext-link xmlns:xlink="http://www.w3.org/1999/xlink" ext-link-type="gen" xlink:href="MK352202" xlink:type="simple">MK352202</ext-link>
                </td><td rowspan="1" colspan="1">
                  <ext-link xmlns:xlink="http://www.w3.org/1999/xlink" ext-link-type="gen" xlink:href="MK352373" xlink:type="simple">MK352373</ext-link>
                </td><td rowspan="1" colspan="1">Panama</td><td rowspan="1" colspan="1">2010</td><td rowspan="1" colspan="1">v.d. Boom, P. 43947</td><td rowspan="1" colspan="1">hb. v.d. Boom</td></tr><tr><td rowspan="1" colspan="1">4776</td><td rowspan="1" colspan="1">
                  <ext-link xmlns:xlink="http://www.w3.org/1999/xlink" ext-link-type="gen" xlink:href="MK352224" xlink:type="simple">MK352224</ext-link>
                </td><td rowspan="1" colspan="1">
                  <ext-link xmlns:xlink="http://www.w3.org/1999/xlink" ext-link-type="gen" xlink:href="MK352395" xlink:type="simple">MK352395</ext-link>
                </td><td rowspan="1" colspan="1">Brazil</td><td rowspan="1" colspan="1">2015</td><td rowspan="1" colspan="1">Dahl, M.S., Kistenich, S., Timdal, E. &amp; Toreskaas, A.K. SK1-445</td><td rowspan="1" colspan="1">O</td></tr><tr><td rowspan="1" colspan="1">6455</td><td rowspan="1" colspan="1">
                  <ext-link xmlns:xlink="http://www.w3.org/1999/xlink" ext-link-type="gen" xlink:href="MK352236" xlink:type="simple">MK352236</ext-link>
                </td><td rowspan="1" colspan="1">
                  <ext-link xmlns:xlink="http://www.w3.org/1999/xlink" ext-link-type="gen" xlink:href="MK352404" xlink:type="simple">MK352404</ext-link>
                </td><td rowspan="1" colspan="1">Venezuela</td><td rowspan="1" colspan="1">2015</td><td rowspan="1" colspan="1">M.S. Dahl, J.E. Hernández M., S. Kistenich, E. Timdal &amp; A.K. Toreskaas SK1-225</td><td rowspan="1" colspan="1">O</td></tr><tr><td rowspan="1" colspan="1">7176</td><td rowspan="1" colspan="1">
                  <ext-link xmlns:xlink="http://www.w3.org/1999/xlink" ext-link-type="gen" xlink:href="MK352251" xlink:type="simple">MK352251</ext-link>
                </td><td rowspan="1" colspan="1">
                  <ext-link xmlns:xlink="http://www.w3.org/1999/xlink" ext-link-type="gen" xlink:href="MK352418" xlink:type="simple">MK352418</ext-link>
                </td><td rowspan="1" colspan="1">Guatemala</td><td rowspan="1" colspan="1">2002</td><td rowspan="1" colspan="1">Andersohn, C. s.n.</td><td rowspan="1" colspan="1">B</td></tr><tr><td rowspan="2" colspan="1"><italic><tp:taxon-name><tp:taxon-name-part taxon-name-part-type="genus" reg="Phyllopsora">P.</tp:taxon-name-part><tp:taxon-name-part taxon-name-part-type="species" reg="confusa">confusa</tp:taxon-name-part></tp:taxon-name></italic> Swinscow &amp; Krog</td><td rowspan="1" colspan="1">514</td><td rowspan="1" colspan="1">
                  <ext-link xmlns:xlink="http://www.w3.org/1999/xlink" ext-link-type="gen" xlink:href="MK352140" xlink:type="simple">MK352140</ext-link>
                </td><td rowspan="1" colspan="1">
                  <ext-link xmlns:xlink="http://www.w3.org/1999/xlink" ext-link-type="gen" xlink:href="MK352318" xlink:type="simple">MK352318</ext-link>
                </td><td rowspan="1" colspan="1">Kenya</td><td rowspan="1" colspan="1">1972</td><td rowspan="1" colspan="1">Krog, H. &amp; Swinscow, T.D.V. K48/177</td><td rowspan="1" colspan="1">O</td></tr><tr><td rowspan="1" colspan="1">1018</td><td rowspan="1" colspan="1">
                  <bold><ext-link xmlns:xlink="http://www.w3.org/1999/xlink" ext-link-type="gen" xlink:href="MK412426" xlink:type="simple">MK412426</ext-link></bold>
                </td><td rowspan="1" colspan="1">
                  <bold><ext-link xmlns:xlink="http://www.w3.org/1999/xlink" ext-link-type="gen" xlink:href="MK412489" xlink:type="simple">MK412489</ext-link></bold>
                </td><td rowspan="1" colspan="1">Thailand</td><td rowspan="1" colspan="1">1991</td><td rowspan="1" colspan="1">Wolseley, P.A. 1049</td><td rowspan="1" colspan="1">BM</td></tr><tr><td rowspan="13" colspan="1">
                  <italic><tp:taxon-name>
                      <tp:taxon-name-part taxon-name-part-type="genus" reg="Phyllopsora">P.</tp:taxon-name-part>
                      <tp:taxon-name-part taxon-name-part-type="species" reg="confusa">confusa</tp:taxon-name-part>
                    </tp:taxon-name></italic>
                </td><td rowspan="1" colspan="1">1024</td><td rowspan="1" colspan="1">
                  <ext-link xmlns:xlink="http://www.w3.org/1999/xlink" ext-link-type="gen" xlink:href="MK352150" xlink:type="simple">MK352150</ext-link>
                </td><td rowspan="1" colspan="1">
                  <ext-link xmlns:xlink="http://www.w3.org/1999/xlink" ext-link-type="gen" xlink:href="MK352325" xlink:type="simple">MK352325</ext-link>
                </td><td rowspan="1" colspan="1">Cuba</td><td rowspan="1" colspan="1">2007</td><td rowspan="1" colspan="1">Tønsberg, T. 37813</td><td rowspan="1" colspan="1">BG</td></tr><tr><td rowspan="1" colspan="1">1300</td><td rowspan="1" colspan="1">
                  <ext-link xmlns:xlink="http://www.w3.org/1999/xlink" ext-link-type="gen" xlink:href="MK352169" xlink:type="simple">MK352169</ext-link>
                </td><td rowspan="1" colspan="1">
                  <ext-link xmlns:xlink="http://www.w3.org/1999/xlink" ext-link-type="gen" xlink:href="MK352343" xlink:type="simple">MK352343</ext-link>
                </td><td rowspan="1" colspan="1">Venezuela</td><td rowspan="1" colspan="1">1969</td><td rowspan="1" colspan="1">Oberwinkler, B., Oberwinkler, F. &amp; Poelt, J. s.n.</td><td rowspan="1" colspan="1">GZU</td></tr><tr><td rowspan="1" colspan="1">1417</td><td rowspan="1" colspan="1">
                  <bold><ext-link xmlns:xlink="http://www.w3.org/1999/xlink" ext-link-type="gen" xlink:href="MK412436" xlink:type="simple">MK412436</ext-link></bold>
                </td><td rowspan="1" colspan="1">–</td><td rowspan="1" colspan="1">Malaysia</td><td rowspan="1" colspan="1">2012</td><td rowspan="1" colspan="1">Wolseley, P., Thüs, H. &amp; Vairappan, C. M.3.10.6</td><td rowspan="1" colspan="1">BORH</td></tr><tr><td rowspan="1" colspan="1">3571</td><td rowspan="1" colspan="1">
                  <ext-link xmlns:xlink="http://www.w3.org/1999/xlink" ext-link-type="gen" xlink:href="MK352190" xlink:type="simple">MK352190</ext-link>
                </td><td rowspan="1" colspan="1">
                  <ext-link xmlns:xlink="http://www.w3.org/1999/xlink" ext-link-type="gen" xlink:href="MK352362" xlink:type="simple">MK352362</ext-link>
                </td><td rowspan="1" colspan="1">Ecuador</td><td rowspan="1" colspan="1">2014</td><td rowspan="1" colspan="1">Prieto, M. s.n.</td><td rowspan="1" colspan="1">HUTPL</td></tr><tr><td rowspan="1" colspan="1">4741</td><td rowspan="1" colspan="1">
                  <ext-link xmlns:xlink="http://www.w3.org/1999/xlink" ext-link-type="gen" xlink:href="MK352214" xlink:type="simple">MK352214</ext-link>
                </td><td rowspan="1" colspan="1">
                  <ext-link xmlns:xlink="http://www.w3.org/1999/xlink" ext-link-type="gen" xlink:href="MK352385" xlink:type="simple">MK352385</ext-link>
                </td><td rowspan="1" colspan="1">Venezuela</td><td rowspan="1" colspan="1">2015</td><td rowspan="1" colspan="1">Dahl, M.S., Kistenich, S., Timdal, E. &amp; Toreskaas, A.K. SK1-237</td><td rowspan="1" colspan="1">VEN</td></tr><tr><td rowspan="1" colspan="1">6360</td><td rowspan="1" colspan="1">
                  <bold><ext-link xmlns:xlink="http://www.w3.org/1999/xlink" ext-link-type="gen" xlink:href="MK412451" xlink:type="simple">MK412451</ext-link></bold>
                </td><td rowspan="1" colspan="1">–</td><td rowspan="1" colspan="1">Papua New Guinea</td><td rowspan="1" colspan="1">1992</td><td rowspan="1" colspan="1">Diederich, P. 11056</td><td rowspan="1" colspan="1">hb. Diederich</td></tr><tr><td rowspan="1" colspan="1">6361</td><td rowspan="1" colspan="1">
                  <bold><ext-link xmlns:xlink="http://www.w3.org/1999/xlink" ext-link-type="gen" xlink:href="MK412452" xlink:type="simple">MK412452</ext-link></bold>
                </td><td rowspan="1" colspan="1">–</td><td rowspan="1" colspan="1">Papua New Guinea</td><td rowspan="1" colspan="1">1992</td><td rowspan="1" colspan="1">Diederich, P. 10319</td><td rowspan="1" colspan="1">hb. Diederich</td></tr><tr><td rowspan="1" colspan="1">6766</td><td rowspan="1" colspan="1">
                  <bold><ext-link xmlns:xlink="http://www.w3.org/1999/xlink" ext-link-type="gen" xlink:href="MK412460" xlink:type="simple">MK412460</ext-link></bold>
                </td><td rowspan="1" colspan="1">
                  <bold><ext-link xmlns:xlink="http://www.w3.org/1999/xlink" ext-link-type="gen" xlink:href="MK412503" xlink:type="simple">MK412503</ext-link></bold>
                </td><td rowspan="1" colspan="1">Sri Lanka</td><td rowspan="1" colspan="1">2017</td><td rowspan="1" colspan="1">Weerakoon, G. Ri030</td><td rowspan="1" colspan="1">PDA</td></tr><tr><td rowspan="1" colspan="1">7185</td><td rowspan="1" colspan="1">
                  <ext-link xmlns:xlink="http://www.w3.org/1999/xlink" ext-link-type="gen" xlink:href="MK352253" xlink:type="simple">MK352253</ext-link>
                </td><td rowspan="1" colspan="1">
                  <ext-link xmlns:xlink="http://www.w3.org/1999/xlink" ext-link-type="gen" xlink:href="MK352419" xlink:type="simple">MK352419</ext-link>
                </td><td rowspan="1" colspan="1">Cameroon</td><td rowspan="1" colspan="1">1999</td><td rowspan="1" colspan="1">Frisch, A. &amp; Tamnjong Idi 99/Ka1213</td><td rowspan="1" colspan="1">hb. Frisch</td></tr><tr><td rowspan="1" colspan="1">7220</td><td rowspan="1" colspan="1">
                  <bold><ext-link xmlns:xlink="http://www.w3.org/1999/xlink" ext-link-type="gen" xlink:href="MK412468" xlink:type="simple">MK412468</ext-link></bold>
                </td><td rowspan="1" colspan="1">
                  <bold><ext-link xmlns:xlink="http://www.w3.org/1999/xlink" ext-link-type="gen" xlink:href="MK412511" xlink:type="simple">MK412511</ext-link></bold>
                </td><td rowspan="1" colspan="1">Sri Lanka</td><td rowspan="1" colspan="1">2017</td><td rowspan="1" colspan="1">Weerakoon, G. 176</td><td rowspan="1" colspan="1">PDA</td></tr><tr><td rowspan="1" colspan="1">7236</td><td rowspan="1" colspan="1">
                  <bold><ext-link xmlns:xlink="http://www.w3.org/1999/xlink" ext-link-type="gen" xlink:href="MK352260" xlink:type="simple">MK352260</ext-link></bold>
                </td><td rowspan="1" colspan="1">
                  <bold><ext-link xmlns:xlink="http://www.w3.org/1999/xlink" ext-link-type="gen" xlink:href="MK352426" xlink:type="simple">MK352426</ext-link></bold>
                </td><td rowspan="1" colspan="1">Sri Lanka</td><td rowspan="1" colspan="1">2017</td><td rowspan="1" colspan="1">Kistenich, S. &amp; Weerakoon, G. SK1-609</td><td rowspan="1" colspan="1">PDA</td></tr><tr><td rowspan="1" colspan="1">7239</td><td rowspan="1" colspan="1">
                  <bold><ext-link xmlns:xlink="http://www.w3.org/1999/xlink" ext-link-type="gen" xlink:href="MK412473" xlink:type="simple">MK412473</ext-link></bold>
                </td><td rowspan="1" colspan="1">
                  <bold><ext-link xmlns:xlink="http://www.w3.org/1999/xlink" ext-link-type="gen" xlink:href="MK412518" xlink:type="simple">MK412518</ext-link></bold>
                </td><td rowspan="1" colspan="1">Sri Lanka</td><td rowspan="1" colspan="1">2017</td><td rowspan="1" colspan="1">Kistenich S. &amp; Weerakoon, G. SK1-567</td><td rowspan="1" colspan="1">PDA</td></tr><tr><td rowspan="1" colspan="1">7240</td><td rowspan="1" colspan="1">
                  <bold><ext-link xmlns:xlink="http://www.w3.org/1999/xlink" ext-link-type="gen" xlink:href="MK412474" xlink:type="simple">MK412474</ext-link></bold>
                </td><td rowspan="1" colspan="1">–</td><td rowspan="1" colspan="1">Sri Lanka</td><td rowspan="1" colspan="1">2017</td><td rowspan="1" colspan="1">Kistenich S. &amp; Weerakoon, G. SK1-532</td><td rowspan="1" colspan="1">PDA</td></tr><tr><td rowspan="4" colspan="1"><italic><tp:taxon-name><tp:taxon-name-part taxon-name-part-type="genus" reg="Phyllopsora">P.</tp:taxon-name-part><tp:taxon-name-part taxon-name-part-type="species" reg="corallina">corallina</tp:taxon-name-part></tp:taxon-name></italic> (Eschw.) Müll. Arg.</td><td rowspan="1" colspan="1">1316</td><td rowspan="1" colspan="1">
                  <ext-link xmlns:xlink="http://www.w3.org/1999/xlink" ext-link-type="gen" xlink:href="MK352173" xlink:type="simple">MK352173</ext-link>
                </td><td rowspan="1" colspan="1">
                  <ext-link xmlns:xlink="http://www.w3.org/1999/xlink" ext-link-type="gen" xlink:href="MK352346" xlink:type="simple">MK352346</ext-link>
                </td><td rowspan="1" colspan="1">Venezuela</td><td rowspan="1" colspan="1">1986</td><td rowspan="1" colspan="1">Brako, L. &amp; Berry, P.E. 8659</td><td rowspan="1" colspan="1">GZU</td></tr><tr><td rowspan="1" colspan="1">4164</td><td rowspan="1" colspan="1">
                  <ext-link xmlns:xlink="http://www.w3.org/1999/xlink" ext-link-type="gen" xlink:href="MK352209" xlink:type="simple">MK352209</ext-link>
                </td><td rowspan="1" colspan="1">
                  <ext-link xmlns:xlink="http://www.w3.org/1999/xlink" ext-link-type="gen" xlink:href="MK352380" xlink:type="simple">MK352380</ext-link>
                </td><td rowspan="1" colspan="1">Venezuela</td><td rowspan="1" colspan="1">2015</td><td rowspan="1" colspan="1">Dahl, M.S., Kistenich, S., Timdal, E. &amp; Toreskaas, A.K. SK1-185</td><td rowspan="1" colspan="1">VEN</td></tr><tr><td rowspan="1" colspan="1">4762</td><td rowspan="1" colspan="1">
                  <ext-link xmlns:xlink="http://www.w3.org/1999/xlink" ext-link-type="gen" xlink:href="MK352220" xlink:type="simple">MK352220</ext-link>
                </td><td rowspan="1" colspan="1">
                  <ext-link xmlns:xlink="http://www.w3.org/1999/xlink" ext-link-type="gen" xlink:href="MK352391" xlink:type="simple">MK352391</ext-link>
                </td><td rowspan="1" colspan="1">Brazil</td><td rowspan="1" colspan="1">2015</td><td rowspan="1" colspan="1">Dahl, M.S., Kistenich, S., Timdal, E. &amp; Toreskaas, A.K. SK1-377</td><td rowspan="1" colspan="1">O</td></tr><tr><td rowspan="1" colspan="1">4775</td><td rowspan="1" colspan="1">
                  <ext-link xmlns:xlink="http://www.w3.org/1999/xlink" ext-link-type="gen" xlink:href="MK352223" xlink:type="simple">MK352223</ext-link>
                </td><td rowspan="1" colspan="1">
                  <ext-link xmlns:xlink="http://www.w3.org/1999/xlink" ext-link-type="gen" xlink:href="MK352394" xlink:type="simple">MK352394</ext-link>
                </td><td rowspan="1" colspan="1">Brazil</td><td rowspan="1" colspan="1">2015</td><td rowspan="1" colspan="1">Dahl, M.S., Kistenich, S., Timdal, E. &amp; Toreskaas, A.K. SK1-430</td><td rowspan="1" colspan="1">O</td></tr><tr><td rowspan="5" colspan="1"><italic><tp:taxon-name><tp:taxon-name-part taxon-name-part-type="genus" reg="Phyllopsora">P.</tp:taxon-name-part><tp:taxon-name-part taxon-name-part-type="species" reg="cuyabensis">cuyabensis</tp:taxon-name-part></tp:taxon-name></italic> (Malme) Zahlbr.</td><td rowspan="1" colspan="1">449</td><td rowspan="1" colspan="1">
                  <ext-link xmlns:xlink="http://www.w3.org/1999/xlink" ext-link-type="gen" xlink:href="MK352107" xlink:type="simple">MK352107</ext-link>
                </td><td rowspan="1" colspan="1">
                  <ext-link xmlns:xlink="http://www.w3.org/1999/xlink" ext-link-type="gen" xlink:href="MK352286" xlink:type="simple">MK352286</ext-link>
                </td><td rowspan="1" colspan="1">Peru</td><td rowspan="1" colspan="1">2006</td><td rowspan="1" colspan="1">Timdal, E. 10258</td><td rowspan="1" colspan="1">O</td></tr><tr><td rowspan="1" colspan="1">450</td><td rowspan="1" colspan="1">
                  <bold><ext-link xmlns:xlink="http://www.w3.org/1999/xlink" ext-link-type="gen" xlink:href="MK352108" xlink:type="simple">MK352108</ext-link></bold>
                </td><td rowspan="1" colspan="1">
                  <bold><ext-link xmlns:xlink="http://www.w3.org/1999/xlink" ext-link-type="gen" xlink:href="MK352287" xlink:type="simple">MK352287</ext-link></bold>
                </td><td rowspan="1" colspan="1">Thailand</td><td rowspan="1" colspan="1">1993</td><td rowspan="1" colspan="1">Aguirre, B., James, P.W. &amp; Wolseley, P. 2467a</td><td rowspan="1" colspan="1">BM</td></tr><tr><td rowspan="1" colspan="1">1290</td><td rowspan="1" colspan="1">
                  <ext-link xmlns:xlink="http://www.w3.org/1999/xlink" ext-link-type="gen" xlink:href="MK352166" xlink:type="simple">MK352166</ext-link>
                </td><td rowspan="1" colspan="1">
                  <ext-link xmlns:xlink="http://www.w3.org/1999/xlink" ext-link-type="gen" xlink:href="MK352341" xlink:type="simple">MK352341</ext-link>
                </td><td rowspan="1" colspan="1">Venezuela</td><td rowspan="1" colspan="1">1996</td><td rowspan="1" colspan="1">Hafellner, J. 53910</td><td rowspan="1" colspan="1">GZU</td></tr><tr><td rowspan="1" colspan="1">1291</td><td rowspan="1" colspan="1">
                  <ext-link xmlns:xlink="http://www.w3.org/1999/xlink" ext-link-type="gen" xlink:href="MK352167" xlink:type="simple">MK352167</ext-link>
                </td><td rowspan="1" colspan="1">
                  <ext-link xmlns:xlink="http://www.w3.org/1999/xlink" ext-link-type="gen" xlink:href="MK352342" xlink:type="simple">MK352342</ext-link>
                </td><td rowspan="1" colspan="1">Guatemala</td><td rowspan="1" colspan="1">1979</td><td rowspan="1" colspan="1">Kalb, K. &amp; Plöbst, G. s.n.</td><td rowspan="1" colspan="1">GZU</td></tr><tr><td rowspan="1" colspan="1">2048</td><td rowspan="1" colspan="1">
                  <ext-link xmlns:xlink="http://www.w3.org/1999/xlink" ext-link-type="gen" xlink:href="MK352180" xlink:type="simple">MK352180</ext-link>
                </td><td rowspan="1" colspan="1">
                  <ext-link xmlns:xlink="http://www.w3.org/1999/xlink" ext-link-type="gen" xlink:href="MK352352" xlink:type="simple">MK352352</ext-link>
                </td><td rowspan="1" colspan="1">Bolivia</td><td rowspan="1" colspan="1">2008</td><td rowspan="1" colspan="1">Flakus, A. &amp; Rodriguez, P. 12792</td><td rowspan="1" colspan="1">O</td></tr><tr><td rowspan="2" colspan="1"><italic><tp:taxon-name><tp:taxon-name-part taxon-name-part-type="genus" reg="Phyllopsora">P.</tp:taxon-name-part><tp:taxon-name-part taxon-name-part-type="species" reg="dolichospora">dolichospora</tp:taxon-name-part></tp:taxon-name></italic> Timdal &amp; Krog</td><td rowspan="1" colspan="1">515</td><td rowspan="1" colspan="1">
                  <ext-link xmlns:xlink="http://www.w3.org/1999/xlink" ext-link-type="gen" xlink:href="MK352141" xlink:type="simple">MK352141</ext-link>
                </td><td rowspan="1" colspan="1">
                  <ext-link xmlns:xlink="http://www.w3.org/1999/xlink" ext-link-type="gen" xlink:href="MK352319" xlink:type="simple">MK352319</ext-link>
                </td><td rowspan="1" colspan="1">Mauritius</td><td rowspan="1" colspan="1">1991</td><td rowspan="1" colspan="1">Krog, H. &amp; Timdal, E. MAU65/22</td><td rowspan="1" colspan="1">O</td></tr><tr><td rowspan="1" colspan="1">6357</td><td rowspan="1" colspan="1">
                  <ext-link xmlns:xlink="http://www.w3.org/1999/xlink" ext-link-type="gen" xlink:href="MK352233" xlink:type="simple">MK352233</ext-link>
                </td><td rowspan="1" colspan="1">–</td><td rowspan="1" colspan="1">Papua New Guinea</td><td rowspan="1" colspan="1">1992</td><td rowspan="1" colspan="1">Diederich, P. 10847</td><td rowspan="1" colspan="1">hb. Diederich</td></tr><tr><td rowspan="4" colspan="1">
                  <italic><tp:taxon-name>
                      <tp:taxon-name-part taxon-name-part-type="genus" reg="Phyllopsora">P.</tp:taxon-name-part>
                      <tp:taxon-name-part taxon-name-part-type="species" reg="dolichospora">dolichospora</tp:taxon-name-part>
                    </tp:taxon-name></italic>
                </td><td rowspan="1" colspan="1">6359</td><td rowspan="1" colspan="1">
                  <bold><ext-link xmlns:xlink="http://www.w3.org/1999/xlink" ext-link-type="gen" xlink:href="MK412450" xlink:type="simple">MK412450</ext-link></bold>
                </td><td rowspan="1" colspan="1">–</td><td rowspan="1" colspan="1">Papua New Guinea</td><td rowspan="1" colspan="1">1992</td><td rowspan="1" colspan="1">Diederich, P. 10846</td><td rowspan="1" colspan="1">hb. Diederich</td></tr><tr><td rowspan="1" colspan="1">6763</td><td rowspan="1" colspan="1">
                  <bold><ext-link xmlns:xlink="http://www.w3.org/1999/xlink" ext-link-type="gen" xlink:href="MK352247" xlink:type="simple">MK352247</ext-link></bold>
                </td><td rowspan="1" colspan="1">
                  <bold><ext-link xmlns:xlink="http://www.w3.org/1999/xlink" ext-link-type="gen" xlink:href="MK352414" xlink:type="simple">MK352414</ext-link></bold>
                </td><td rowspan="1" colspan="1">Sri Lanka</td><td rowspan="1" colspan="1">2017</td><td rowspan="1" colspan="1">Weerakoon, G. Hg40</td><td rowspan="1" colspan="1">PDA</td></tr><tr><td rowspan="1" colspan="1">6767</td><td rowspan="1" colspan="1">
                  <bold><ext-link xmlns:xlink="http://www.w3.org/1999/xlink" ext-link-type="gen" xlink:href="MK352248" xlink:type="simple">MK352248</ext-link></bold>
                </td><td rowspan="1" colspan="1">
                  <bold><ext-link xmlns:xlink="http://www.w3.org/1999/xlink" ext-link-type="gen" xlink:href="MK352415" xlink:type="simple">MK352415</ext-link></bold>
                </td><td rowspan="1" colspan="1">Sri Lanka</td><td rowspan="1" colspan="1">2017</td><td rowspan="1" colspan="1">Weerakoon, G. Si113B</td><td rowspan="1" colspan="1">PDA</td></tr><tr><td rowspan="1" colspan="1">7258</td><td rowspan="1" colspan="1">
                  <bold><ext-link xmlns:xlink="http://www.w3.org/1999/xlink" ext-link-type="gen" xlink:href="MK352271" xlink:type="simple">MK352271</ext-link></bold>
                </td><td rowspan="1" colspan="1">
                  <bold><ext-link xmlns:xlink="http://www.w3.org/1999/xlink" ext-link-type="gen" xlink:href="MK352435" xlink:type="simple">MK352435</ext-link></bold>
                </td><td rowspan="1" colspan="1">Sri Lanka</td><td rowspan="1" colspan="1">2017</td><td rowspan="1" colspan="1">Kistenich, S. &amp; Weerakoon, G. SK1-643</td><td rowspan="1" colspan="1">PDA</td></tr><tr><td rowspan="2" colspan="1"><italic><tp:taxon-name><tp:taxon-name-part taxon-name-part-type="genus" reg="Phyllopsora">P.</tp:taxon-name-part><tp:taxon-name-part taxon-name-part-type="species" reg="fendleri">fendleri</tp:taxon-name-part></tp:taxon-name></italic> (Tuck. &amp; Mont.) Müll. Arg.</td><td rowspan="1" colspan="1">2098</td><td rowspan="1" colspan="1">
                  <ext-link xmlns:xlink="http://www.w3.org/1999/xlink" ext-link-type="gen" xlink:href="MK352183" xlink:type="simple">MK352183</ext-link>
                </td><td rowspan="1" colspan="1">
                  <ext-link xmlns:xlink="http://www.w3.org/1999/xlink" ext-link-type="gen" xlink:href="MK352354" xlink:type="simple">MK352354</ext-link>
                </td><td rowspan="1" colspan="1">Costa Rica</td><td rowspan="1" colspan="1">1985</td><td rowspan="1" colspan="1">H. Sipman &amp; A. Chaverri 20806</td><td rowspan="1" colspan="1">B</td></tr><tr><td rowspan="1" colspan="1">7473</td><td rowspan="1" colspan="1">
                  <ext-link xmlns:xlink="http://www.w3.org/1999/xlink" ext-link-type="gen" xlink:href="MK352277" xlink:type="simple">MK352277</ext-link>
                </td><td rowspan="1" colspan="1">
                  <ext-link xmlns:xlink="http://www.w3.org/1999/xlink" ext-link-type="gen" xlink:href="MK352437" xlink:type="simple">MK352437</ext-link>
                </td><td rowspan="1" colspan="1">Venezuela</td><td rowspan="1" colspan="1">1979</td><td rowspan="1" colspan="1">Sipman, H. 10688</td><td rowspan="1" colspan="1">B</td></tr><tr><td rowspan="3" colspan="1"><italic><tp:taxon-name><tp:taxon-name-part taxon-name-part-type="genus" reg="Phyllopsora">P.</tp:taxon-name-part><tp:taxon-name-part taxon-name-part-type="species" reg="foliata">foliata</tp:taxon-name-part></tp:taxon-name></italic> (Stirt.) Zahlbr.</td><td rowspan="1" colspan="1">1035</td><td rowspan="1" colspan="1">
                  <ext-link xmlns:xlink="http://www.w3.org/1999/xlink" ext-link-type="gen" xlink:href="MK352157" xlink:type="simple">MK352157</ext-link>
                </td><td rowspan="1" colspan="1">
                  <ext-link xmlns:xlink="http://www.w3.org/1999/xlink" ext-link-type="gen" xlink:href="MK352332" xlink:type="simple">MK352332</ext-link>
                </td><td rowspan="1" colspan="1">Japan</td><td rowspan="1" colspan="1">2004</td><td rowspan="1" colspan="1">Kashawadani, H. 46389</td><td rowspan="1" colspan="1">TNS</td></tr><tr><td rowspan="1" colspan="1">7238</td><td rowspan="1" colspan="1">
                  <bold><ext-link xmlns:xlink="http://www.w3.org/1999/xlink" ext-link-type="gen" xlink:href="MK352261" xlink:type="simple">MK352261</ext-link></bold>
                </td><td rowspan="1" colspan="1">
                  <bold><ext-link xmlns:xlink="http://www.w3.org/1999/xlink" ext-link-type="gen" xlink:href="MK352427" xlink:type="simple">MK352427</ext-link></bold>
                </td><td rowspan="1" colspan="1">Sri Lanka</td><td rowspan="1" colspan="1">2017</td><td rowspan="1" colspan="1">Kistenich, S. &amp; Weerakoon, G. SK1-627</td><td rowspan="1" colspan="1">PDA</td></tr><tr><td rowspan="1" colspan="1">7247</td><td rowspan="1" colspan="1">
                  <ext-link xmlns:xlink="http://www.w3.org/1999/xlink" ext-link-type="gen" xlink:href="MK352265" xlink:type="simple">MK352265</ext-link>
                </td><td rowspan="1" colspan="1">
                  <ext-link xmlns:xlink="http://www.w3.org/1999/xlink" ext-link-type="gen" xlink:href="MK352431" xlink:type="simple">MK352431</ext-link>
                </td><td rowspan="1" colspan="1">Australia</td><td rowspan="1" colspan="1">2006</td><td rowspan="1" colspan="1">Elix, J.A. 38235</td><td rowspan="1" colspan="1">CANB</td></tr><tr><td rowspan="4" colspan="1"><italic><tp:taxon-name><tp:taxon-name-part taxon-name-part-type="genus" reg="Phyllopsora">P.</tp:taxon-name-part><tp:taxon-name-part taxon-name-part-type="species" reg="foliatella">foliatella</tp:taxon-name-part></tp:taxon-name></italic> Elix</td><td rowspan="1" colspan="1">7243</td><td rowspan="1" colspan="1">
                  <ext-link xmlns:xlink="http://www.w3.org/1999/xlink" ext-link-type="gen" xlink:href="MK352262" xlink:type="simple">MK352262</ext-link>
                </td><td rowspan="1" colspan="1">
                  <ext-link xmlns:xlink="http://www.w3.org/1999/xlink" ext-link-type="gen" xlink:href="MK352428" xlink:type="simple">MK352428</ext-link>
                </td><td rowspan="1" colspan="1">Australia</td><td rowspan="1" colspan="1">1986</td><td rowspan="1" colspan="1">Elix, J.A. &amp; Streimann, H. 20241</td><td rowspan="1" colspan="1">CANB</td></tr><tr><td rowspan="1" colspan="1">7246</td><td rowspan="1" colspan="1">
                  <ext-link xmlns:xlink="http://www.w3.org/1999/xlink" ext-link-type="gen" xlink:href="MK352264" xlink:type="simple">MK352264</ext-link>
                </td><td rowspan="1" colspan="1">
                  <ext-link xmlns:xlink="http://www.w3.org/1999/xlink" ext-link-type="gen" xlink:href="MK352430" xlink:type="simple">MK352430</ext-link>
                </td><td rowspan="1" colspan="1">Australia</td><td rowspan="1" colspan="1">1986</td><td rowspan="1" colspan="1">Elix, J.A. &amp; Streimann, H. 20203</td><td rowspan="1" colspan="1">CANB</td></tr><tr><td rowspan="1" colspan="1">7253</td><td rowspan="1" colspan="1">
                  <ext-link xmlns:xlink="http://www.w3.org/1999/xlink" ext-link-type="gen" xlink:href="MK352268" xlink:type="simple">MK352268</ext-link>
                </td><td rowspan="1" colspan="1">–</td><td rowspan="1" colspan="1">Australia</td><td rowspan="1" colspan="1">2005</td><td rowspan="1" colspan="1">Elix, J.A. 37286</td><td rowspan="1" colspan="1">CANB</td></tr><tr><td rowspan="1" colspan="1">7254</td><td rowspan="1" colspan="1">
                  <ext-link xmlns:xlink="http://www.w3.org/1999/xlink" ext-link-type="gen" xlink:href="MK352269" xlink:type="simple">MK352269</ext-link>
                </td><td rowspan="1" colspan="1">–</td><td rowspan="1" colspan="1">Australia</td><td rowspan="1" colspan="1">1998</td><td rowspan="1" colspan="1">Streimann, H. 61609</td><td rowspan="1" colspan="1">CANB</td></tr><tr><td rowspan="4" colspan="1"><italic><tp:taxon-name><tp:taxon-name-part taxon-name-part-type="genus" reg="Phyllopsora">P.</tp:taxon-name-part><tp:taxon-name-part taxon-name-part-type="species" reg="furfuracea">furfuracea</tp:taxon-name-part></tp:taxon-name></italic> (Pers.) Zahlbr.</td><td rowspan="1" colspan="1">451</td><td rowspan="1" colspan="1">
                  <bold><ext-link xmlns:xlink="http://www.w3.org/1999/xlink" ext-link-type="gen" xlink:href="MK412411" xlink:type="simple">MK412411</ext-link></bold>
                </td><td rowspan="1" colspan="1">
                  <bold><ext-link xmlns:xlink="http://www.w3.org/1999/xlink" ext-link-type="gen" xlink:href="MK412478" xlink:type="simple">MK412478</ext-link></bold>
                </td><td rowspan="1" colspan="1">Thailand</td><td rowspan="1" colspan="1">1993</td><td rowspan="1" colspan="1">Aguirre, James &amp; Wolseley 2918</td><td rowspan="1" colspan="1">BM</td></tr><tr><td rowspan="1" colspan="1">452</td><td rowspan="1" colspan="1">
                  <ext-link xmlns:xlink="http://www.w3.org/1999/xlink" ext-link-type="gen" xlink:href="MK352109" xlink:type="simple">MK352109</ext-link>
                </td><td rowspan="1" colspan="1">
                  <ext-link xmlns:xlink="http://www.w3.org/1999/xlink" ext-link-type="gen" xlink:href="MK352288" xlink:type="simple">MK352288</ext-link>
                </td><td rowspan="1" colspan="1">La Réunion</td><td rowspan="1" colspan="1">1996</td><td rowspan="1" colspan="1">Krog, H. &amp; Timdal, E. RE36/22</td><td rowspan="1" colspan="1">O</td></tr><tr><td rowspan="1" colspan="1">453</td><td rowspan="1" colspan="1">
                  <ext-link xmlns:xlink="http://www.w3.org/1999/xlink" ext-link-type="gen" xlink:href="MK352110" xlink:type="simple">MK352110</ext-link>
                </td><td rowspan="1" colspan="1">
                  <ext-link xmlns:xlink="http://www.w3.org/1999/xlink" ext-link-type="gen" xlink:href="MK352289" xlink:type="simple">MK352289</ext-link>
                </td><td rowspan="1" colspan="1">Trinidad And Tobago</td><td rowspan="1" colspan="1">2008</td><td rowspan="1" colspan="1">Rui, S. &amp; Timdal, E. 10799</td><td rowspan="1" colspan="1">O</td></tr><tr><td rowspan="1" colspan="1">455</td><td rowspan="1" colspan="1">
                  <ext-link xmlns:xlink="http://www.w3.org/1999/xlink" ext-link-type="gen" xlink:href="MK352111" xlink:type="simple">MK352111</ext-link>
                </td><td rowspan="1" colspan="1">
                  <ext-link xmlns:xlink="http://www.w3.org/1999/xlink" ext-link-type="gen" xlink:href="MK352290" xlink:type="simple">MK352290</ext-link>
                </td><td rowspan="1" colspan="1">Peru</td><td rowspan="1" colspan="1">2006</td><td rowspan="1" colspan="1">Timdal, E. 10183</td><td rowspan="1" colspan="1">O</td></tr><tr><td rowspan="2" colspan="1"><italic><tp:taxon-name><tp:taxon-name-part taxon-name-part-type="genus" reg="Phyllopsora">P.</tp:taxon-name-part><tp:taxon-name-part taxon-name-part-type="species" reg="furfurella">furfurella</tp:taxon-name-part></tp:taxon-name></italic> Kistenich &amp; Timdal</td><td rowspan="1" colspan="1">3570</td><td rowspan="1" colspan="1">
                  <ext-link xmlns:xlink="http://www.w3.org/1999/xlink" ext-link-type="gen" xlink:href="MK352189" xlink:type="simple">MK352189</ext-link>
                </td><td rowspan="1" colspan="1">
                  <ext-link xmlns:xlink="http://www.w3.org/1999/xlink" ext-link-type="gen" xlink:href="MK352361" xlink:type="simple">MK352361</ext-link>
                </td><td rowspan="1" colspan="1">Ecuador</td><td rowspan="1" colspan="1">2014</td><td rowspan="1" colspan="1">Prieto, M. s.n.</td><td rowspan="1" colspan="1">HUTPL</td></tr><tr><td rowspan="1" colspan="1">4036</td><td rowspan="1" colspan="1">
                  <ext-link xmlns:xlink="http://www.w3.org/1999/xlink" ext-link-type="gen" xlink:href="MK352198" xlink:type="simple">MK352198</ext-link>
                </td><td rowspan="1" colspan="1">
                  <ext-link xmlns:xlink="http://www.w3.org/1999/xlink" ext-link-type="gen" xlink:href="MK352369" xlink:type="simple">MK352369</ext-link>
                </td><td rowspan="1" colspan="1">Dominican Republic</td><td rowspan="1" colspan="1">2008</td><td rowspan="1" colspan="1">v.d. Boom, P. 39069</td><td rowspan="1" colspan="1">hb. v.d. Boom</td></tr><tr><td rowspan="4" colspan="1"><italic><tp:taxon-name><tp:taxon-name-part taxon-name-part-type="genus" reg="Phyllopsora">P.</tp:taxon-name-part><tp:taxon-name-part taxon-name-part-type="species" reg="glaucella">glaucella</tp:taxon-name-part></tp:taxon-name></italic> (Vain.) Timdal</td><td rowspan="1" colspan="1">1000</td><td rowspan="1" colspan="1">
                  <ext-link xmlns:xlink="http://www.w3.org/1999/xlink" ext-link-type="gen" xlink:href="MK352147" xlink:type="simple">MK352147</ext-link>
                </td><td rowspan="1" colspan="1">
                  <ext-link xmlns:xlink="http://www.w3.org/1999/xlink" ext-link-type="gen" xlink:href="MK352323" xlink:type="simple">MK352323</ext-link>
                </td><td rowspan="1" colspan="1">Dominican Republic</td><td rowspan="1" colspan="1">1987</td><td rowspan="1" colspan="1">Harris, R.C. 20779</td><td rowspan="1" colspan="1">BM</td></tr><tr><td rowspan="1" colspan="1">2125</td><td rowspan="1" colspan="1">
                  <ext-link xmlns:xlink="http://www.w3.org/1999/xlink" ext-link-type="gen" xlink:href="MK352184" xlink:type="simple">MK352184</ext-link>
                </td><td rowspan="1" colspan="1">
                  <ext-link xmlns:xlink="http://www.w3.org/1999/xlink" ext-link-type="gen" xlink:href="MK352356" xlink:type="simple">MK352356</ext-link>
                </td><td rowspan="1" colspan="1">Argentina</td><td rowspan="1" colspan="1">2013</td><td rowspan="1" colspan="1">Ferraro, L.I., Aptroot, A. &amp; Cáceres, M.E.S. 10761</td><td rowspan="1" colspan="1">O</td></tr><tr><td rowspan="1" colspan="1">4766</td><td rowspan="1" colspan="1">
                  <ext-link xmlns:xlink="http://www.w3.org/1999/xlink" ext-link-type="gen" xlink:href="MK352221" xlink:type="simple">MK352221</ext-link>
                </td><td rowspan="1" colspan="1">
                  <ext-link xmlns:xlink="http://www.w3.org/1999/xlink" ext-link-type="gen" xlink:href="MK352392" xlink:type="simple">MK352392</ext-link>
                </td><td rowspan="1" colspan="1">Brazil</td><td rowspan="1" colspan="1">2015</td><td rowspan="1" colspan="1">Dahl, M.S., Kistenich, S., Timdal, E. &amp; Toreskaas, A.K. SK1-393</td><td rowspan="1" colspan="1">O</td></tr><tr><td rowspan="1" colspan="1">4780</td><td rowspan="1" colspan="1">
                  <ext-link xmlns:xlink="http://www.w3.org/1999/xlink" ext-link-type="gen" xlink:href="MK352225" xlink:type="simple">MK352225</ext-link>
                </td><td rowspan="1" colspan="1">
                  <ext-link xmlns:xlink="http://www.w3.org/1999/xlink" ext-link-type="gen" xlink:href="MK352396" xlink:type="simple">MK352396</ext-link>
                </td><td rowspan="1" colspan="1">Brazil</td><td rowspan="1" colspan="1">2015</td><td rowspan="1" colspan="1">Dahl, M.S., Kistenich, S., Timdal, E. &amp; Toreskaas, A.K. AM-44</td><td rowspan="1" colspan="1">O</td></tr><tr><td rowspan="1" colspan="1"><italic><tp:taxon-name><tp:taxon-name-part taxon-name-part-type="genus" reg="Phyllopsora">P.</tp:taxon-name-part><tp:taxon-name-part taxon-name-part-type="species" reg="gossypina">gossypina</tp:taxon-name-part></tp:taxon-name></italic> (Sw.) Kistenich et al.</td><td rowspan="1" colspan="1">–</td><td rowspan="1" colspan="1">
                  <ext-link xmlns:xlink="http://www.w3.org/1999/xlink" ext-link-type="gen" xlink:href="AY584615" xlink:type="simple">AY584615</ext-link>
                </td><td rowspan="1" colspan="1">–</td><td rowspan="1" colspan="1">Costa Rica</td><td rowspan="1" colspan="1">2002</td><td rowspan="1" colspan="1">Lücking, R. 16052</td><td rowspan="1" colspan="1">DUKE</td></tr><tr><td rowspan="3" colspan="1"><italic><tp:taxon-name><tp:taxon-name-part taxon-name-part-type="genus" reg="Phyllopsora">P.</tp:taxon-name-part><tp:taxon-name-part taxon-name-part-type="species" reg="gossypina">gossypina</tp:taxon-name-part></tp:taxon-name></italic> ch1</td><td rowspan="1" colspan="1">3575</td><td rowspan="1" colspan="1">
                  <ext-link xmlns:xlink="http://www.w3.org/1999/xlink" ext-link-type="gen" xlink:href="MK352192" xlink:type="simple">MK352192</ext-link>
                </td><td rowspan="1" colspan="1">
                  <ext-link xmlns:xlink="http://www.w3.org/1999/xlink" ext-link-type="gen" xlink:href="MK352363" xlink:type="simple">MK352363</ext-link>
                </td><td rowspan="1" colspan="1">Brazil</td><td rowspan="1" colspan="1">2014</td><td rowspan="1" colspan="1">Barbosa, R.S., Haugan, R. &amp; Timdal, E. 141</td><td rowspan="1" colspan="1">O</td></tr><tr><td rowspan="1" colspan="1">3576</td><td rowspan="1" colspan="1">
                  <ext-link xmlns:xlink="http://www.w3.org/1999/xlink" ext-link-type="gen" xlink:href="MK352193" xlink:type="simple">MK352193</ext-link>
                </td><td rowspan="1" colspan="1">
                  <ext-link xmlns:xlink="http://www.w3.org/1999/xlink" ext-link-type="gen" xlink:href="MK352364" xlink:type="simple">MK352364</ext-link>
                </td><td rowspan="1" colspan="1">Brazil</td><td rowspan="1" colspan="1">2014</td><td rowspan="1" colspan="1">Barbosa, R.S., Haugan, R. &amp; Timdal, E. 34</td><td rowspan="1" colspan="1">O</td></tr><tr><td rowspan="1" colspan="1">4160</td><td rowspan="1" colspan="1">
                  <ext-link xmlns:xlink="http://www.w3.org/1999/xlink" ext-link-type="gen" xlink:href="MG925867" xlink:type="simple">MG925867</ext-link>
                </td><td rowspan="1" colspan="1">
                  <ext-link xmlns:xlink="http://www.w3.org/1999/xlink" ext-link-type="gen" xlink:href="MG925967" xlink:type="simple">MG925967</ext-link>
                </td><td rowspan="1" colspan="1">Brazil</td><td rowspan="1" colspan="1">2015</td><td rowspan="1" colspan="1">Kistenich, S. &amp; Timdal, E. SK1-108</td><td rowspan="1" colspan="1">O</td></tr><tr><td rowspan="2" colspan="1"><italic><tp:taxon-name><tp:taxon-name-part taxon-name-part-type="genus" reg="Phyllopsora">P.</tp:taxon-name-part><tp:taxon-name-part taxon-name-part-type="species" reg="gossypina">gossypina</tp:taxon-name-part></tp:taxon-name></italic> ch1</td><td rowspan="1" colspan="1">4746</td><td rowspan="1" colspan="1">
                  <ext-link xmlns:xlink="http://www.w3.org/1999/xlink" ext-link-type="gen" xlink:href="MG925868" xlink:type="simple">MG925868</ext-link>
                </td><td rowspan="1" colspan="1">
                  <ext-link xmlns:xlink="http://www.w3.org/1999/xlink" ext-link-type="gen" xlink:href="MG925968" xlink:type="simple">MG925968</ext-link>
                </td><td rowspan="1" colspan="1">Brazil</td><td rowspan="1" colspan="1">2015</td><td rowspan="1" colspan="1">Dahl, M.S., Kistenich, S., Timdal, E. &amp; Toreskaas, A.K. SK1-287</td><td rowspan="1" colspan="1">O</td></tr><tr><td rowspan="1" colspan="1">7201</td><td rowspan="1" colspan="1">
                  <bold><ext-link xmlns:xlink="http://www.w3.org/1999/xlink" ext-link-type="gen" xlink:href="MK352254" xlink:type="simple">MK352254</ext-link></bold>
                </td><td rowspan="1" colspan="1">
                  <bold><ext-link xmlns:xlink="http://www.w3.org/1999/xlink" ext-link-type="gen" xlink:href="MK352420" xlink:type="simple">MK352420</ext-link></bold>
                </td><td rowspan="1" colspan="1">Sri Lanka</td><td rowspan="1" colspan="1">2017</td><td rowspan="1" colspan="1">Kistenich, S. &amp; Weerakoon, G. SK1-584</td><td rowspan="1" colspan="1">PDA</td></tr><tr><td rowspan="1" colspan="1"><italic><tp:taxon-name><tp:taxon-name-part taxon-name-part-type="genus" reg="Phyllopsora">P.</tp:taxon-name-part><tp:taxon-name-part taxon-name-part-type="species" reg="gossypina">gossypina</tp:taxon-name-part></tp:taxon-name></italic> ch2</td><td rowspan="1" colspan="1">4750</td><td rowspan="1" colspan="1">
                  <ext-link xmlns:xlink="http://www.w3.org/1999/xlink" ext-link-type="gen" xlink:href="MK352219" xlink:type="simple">MK352219</ext-link>
                </td><td rowspan="1" colspan="1">
                  <ext-link xmlns:xlink="http://www.w3.org/1999/xlink" ext-link-type="gen" xlink:href="MK352390" xlink:type="simple">MK352390</ext-link>
                </td><td rowspan="1" colspan="1">Brazil</td><td rowspan="1" colspan="1">2015</td><td rowspan="1" colspan="1">Dahl, M.S., Kistenich, S., Timdal, E. &amp; Toreskaas, A.K. SK1-297</td><td rowspan="1" colspan="1">O</td></tr><tr><td rowspan="2" colspan="1"><italic><tp:taxon-name><tp:taxon-name-part taxon-name-part-type="genus" reg="Phyllopsora">P.</tp:taxon-name-part><tp:taxon-name-part taxon-name-part-type="species" reg="halei">halei</tp:taxon-name-part></tp:taxon-name></italic> (Tuck.) Zahlbr. ch2</td><td rowspan="1" colspan="1">457</td><td rowspan="1" colspan="1">
                  <ext-link xmlns:xlink="http://www.w3.org/1999/xlink" ext-link-type="gen" xlink:href="MK352113" xlink:type="simple">MK352113</ext-link>
                </td><td rowspan="1" colspan="1">
                  <ext-link xmlns:xlink="http://www.w3.org/1999/xlink" ext-link-type="gen" xlink:href="MK352292" xlink:type="simple">MK352292</ext-link>
                </td><td rowspan="1" colspan="1">Tanzania</td><td rowspan="1" colspan="1">2008</td><td rowspan="1" colspan="1">Timdal, E. 10931</td><td rowspan="1" colspan="1">O</td></tr><tr><td rowspan="1" colspan="1">1044</td><td rowspan="1" colspan="1">
                  <ext-link xmlns:xlink="http://www.w3.org/1999/xlink" ext-link-type="gen" xlink:href="MK352161" xlink:type="simple">MK352161</ext-link>
                </td><td rowspan="1" colspan="1">
                  <ext-link xmlns:xlink="http://www.w3.org/1999/xlink" ext-link-type="gen" xlink:href="MK352336" xlink:type="simple">MK352336</ext-link>
                </td><td rowspan="1" colspan="1">Kenya</td><td rowspan="1" colspan="1">2007</td><td rowspan="1" colspan="1">Divakar, Lumbsch &amp; Mangold 19574K</td><td rowspan="1" colspan="1">hb. Pérez–Ortega</td></tr><tr><td rowspan="1" colspan="1"><italic><tp:taxon-name><tp:taxon-name-part taxon-name-part-type="genus" reg="Phyllopsora">P.</tp:taxon-name-part><tp:taxon-name-part taxon-name-part-type="species" reg="halei">halei</tp:taxon-name-part></tp:taxon-name></italic> ch3</td><td rowspan="1" colspan="1">7221</td><td rowspan="1" colspan="1">
                  <bold><ext-link xmlns:xlink="http://www.w3.org/1999/xlink" ext-link-type="gen" xlink:href="MK352257" xlink:type="simple">MK352257</ext-link></bold>
                </td><td rowspan="1" colspan="1">
                  <bold><ext-link xmlns:xlink="http://www.w3.org/1999/xlink" ext-link-type="gen" xlink:href="MK352423" xlink:type="simple">MK352423</ext-link></bold>
                </td><td rowspan="1" colspan="1">Sri Lanka</td><td rowspan="1" colspan="1">2017</td><td rowspan="1" colspan="1">Weerakoon, G. 1008</td><td rowspan="1" colspan="1">PDA</td></tr><tr><td rowspan="3" colspan="1"><italic><tp:taxon-name><tp:taxon-name-part taxon-name-part-type="genus" reg="Phyllopsora">P.</tp:taxon-name-part><tp:taxon-name-part taxon-name-part-type="species" reg="hispaniolae">hispaniolae</tp:taxon-name-part></tp:taxon-name></italic> Timdal</td><td rowspan="1" colspan="1">1545</td><td rowspan="1" colspan="1">
                  <ext-link xmlns:xlink="http://www.w3.org/1999/xlink" ext-link-type="gen" xlink:href="MK352178" xlink:type="simple">MK352178</ext-link>
                </td><td rowspan="1" colspan="1">–</td><td rowspan="1" colspan="1">Ecuador</td><td rowspan="1" colspan="1">1999</td><td rowspan="1" colspan="1">Palice, Z. 3875</td><td rowspan="1" colspan="1">hb. Palice</td></tr><tr><td rowspan="1" colspan="1">3569</td><td rowspan="1" colspan="1">
                  <ext-link xmlns:xlink="http://www.w3.org/1999/xlink" ext-link-type="gen" xlink:href="MK352188" xlink:type="simple">MK352188</ext-link>
                </td><td rowspan="1" colspan="1">
                  <ext-link xmlns:xlink="http://www.w3.org/1999/xlink" ext-link-type="gen" xlink:href="MK352360" xlink:type="simple">MK352360</ext-link>
                </td><td rowspan="1" colspan="1">Ecuador</td><td rowspan="1" colspan="1">2014</td><td rowspan="1" colspan="1">Prieto, M. s.n.</td><td rowspan="1" colspan="1">HUTPL</td></tr><tr><td rowspan="1" colspan="1">4039</td><td rowspan="1" colspan="1">
                  <ext-link xmlns:xlink="http://www.w3.org/1999/xlink" ext-link-type="gen" xlink:href="MK352201" xlink:type="simple">MK352201</ext-link>
                </td><td rowspan="1" colspan="1">
                  <ext-link xmlns:xlink="http://www.w3.org/1999/xlink" ext-link-type="gen" xlink:href="MK352372" xlink:type="simple">MK352372</ext-link>
                </td><td rowspan="1" colspan="1">Panama</td><td rowspan="1" colspan="1">2010</td><td rowspan="1" colspan="1">v.d. Boom, P. 44158</td><td rowspan="1" colspan="1">hb. v.d. Boom</td></tr><tr><td rowspan="3" colspan="1"><italic><tp:taxon-name><tp:taxon-name-part taxon-name-part-type="genus" reg="Phyllopsora">P.</tp:taxon-name-part><tp:taxon-name-part taxon-name-part-type="species" reg="imshaugii">imshaugii</tp:taxon-name-part></tp:taxon-name></italic> Timdal</td><td rowspan="1" colspan="1">3558</td><td rowspan="1" colspan="1">
                  <ext-link xmlns:xlink="http://www.w3.org/1999/xlink" ext-link-type="gen" xlink:href="MK352185" xlink:type="simple">MK352185</ext-link>
                </td><td rowspan="1" colspan="1">
                  <ext-link xmlns:xlink="http://www.w3.org/1999/xlink" ext-link-type="gen" xlink:href="MK352357" xlink:type="simple">MK352357</ext-link>
                </td><td rowspan="1" colspan="1">Ecuador</td><td rowspan="1" colspan="1">2014</td><td rowspan="1" colspan="1">Prieto, M. s.n.</td><td rowspan="1" colspan="1">HUTPL</td></tr><tr><td rowspan="1" colspan="1">4043</td><td rowspan="1" colspan="1">
                  <ext-link xmlns:xlink="http://www.w3.org/1999/xlink" ext-link-type="gen" xlink:href="MK352204" xlink:type="simple">MK352204</ext-link>
                </td><td rowspan="1" colspan="1">
                  <ext-link xmlns:xlink="http://www.w3.org/1999/xlink" ext-link-type="gen" xlink:href="MK352375" xlink:type="simple">MK352375</ext-link>
                </td><td rowspan="1" colspan="1">Guatemala</td><td rowspan="1" colspan="1">2004</td><td rowspan="1" colspan="1">v.d. Boom, P. 33433</td><td rowspan="1" colspan="1">hb. v.d. Boom</td></tr><tr><td rowspan="1" colspan="1">4744</td><td rowspan="1" colspan="1">
                  <ext-link xmlns:xlink="http://www.w3.org/1999/xlink" ext-link-type="gen" xlink:href="MK352217" xlink:type="simple">MK352217</ext-link>
                </td><td rowspan="1" colspan="1">
                  <ext-link xmlns:xlink="http://www.w3.org/1999/xlink" ext-link-type="gen" xlink:href="MK352388" xlink:type="simple">MK352388</ext-link>
                </td><td rowspan="1" colspan="1">Venezuela</td><td rowspan="1" colspan="1">2015</td><td rowspan="1" colspan="1">Dahl, M.S., Kistenich, S., Timdal, E. &amp; Toreskaas, A.K. SK1-253</td><td rowspan="1" colspan="1">VEN</td></tr><tr><td rowspan="10" colspan="1"><italic><tp:taxon-name><tp:taxon-name-part taxon-name-part-type="genus" reg="Phyllopsora">P.</tp:taxon-name-part><tp:taxon-name-part taxon-name-part-type="species" reg="isidiosa">isidiosa</tp:taxon-name-part></tp:taxon-name></italic> Kistenich &amp; Timdal</td><td rowspan="1" colspan="1">430</td><td rowspan="1" colspan="1">
                  <bold><ext-link xmlns:xlink="http://www.w3.org/1999/xlink" ext-link-type="gen" xlink:href="MK412409" xlink:type="simple">MK412409</ext-link></bold>
                </td><td rowspan="1" colspan="1">
                  <bold><ext-link xmlns:xlink="http://www.w3.org/1999/xlink" ext-link-type="gen" xlink:href="MK412476" xlink:type="simple">MK412476</ext-link></bold>
                </td><td rowspan="1" colspan="1">Thailand</td><td rowspan="1" colspan="1">1991</td><td rowspan="1" colspan="1">Wolseley, P.A. &amp; Aguirre–Hudson, B. 5552</td><td rowspan="1" colspan="1">BM</td></tr><tr><td rowspan="1" colspan="1">1027</td><td rowspan="1" colspan="1">
                  <ext-link xmlns:xlink="http://www.w3.org/1999/xlink" ext-link-type="gen" xlink:href="MK352153" xlink:type="simple">MK352153</ext-link>
                </td><td rowspan="1" colspan="1">
                  <ext-link xmlns:xlink="http://www.w3.org/1999/xlink" ext-link-type="gen" xlink:href="MK352328" xlink:type="simple">MK352328</ext-link>
                </td><td rowspan="1" colspan="1">USA</td><td rowspan="1" colspan="1">2006</td><td rowspan="1" colspan="1">Lendemer, J.C. 7765 dupl.</td><td rowspan="1" colspan="1">BG</td></tr><tr><td rowspan="1" colspan="1">1030</td><td rowspan="1" colspan="1">
                  <ext-link xmlns:xlink="http://www.w3.org/1999/xlink" ext-link-type="gen" xlink:href="MK352155" xlink:type="simple">MK352155</ext-link>
                </td><td rowspan="1" colspan="1">
                  <ext-link xmlns:xlink="http://www.w3.org/1999/xlink" ext-link-type="gen" xlink:href="MK352330" xlink:type="simple">MK352330</ext-link>
                </td><td rowspan="1" colspan="1">Nepal</td><td rowspan="1" colspan="1">2007</td><td rowspan="1" colspan="1">Sharma, L.R., Olley, L., Cross, A., Joshi, M. &amp; Regmi, B. M16</td><td rowspan="1" colspan="1">E</td></tr><tr><td rowspan="1" colspan="1">1031</td><td rowspan="1" colspan="1">
                  <bold><ext-link xmlns:xlink="http://www.w3.org/1999/xlink" ext-link-type="gen" xlink:href="MK412428" xlink:type="simple">MK412428</ext-link></bold>
                </td><td rowspan="1" colspan="1">–</td><td rowspan="1" colspan="1">Nepal</td><td rowspan="1" colspan="1">2007</td><td rowspan="1" colspan="1">Sharma, L.R., Olley, L., Cross L25-2</td><td rowspan="1" colspan="1">E</td></tr><tr><td rowspan="1" colspan="1">1259</td><td rowspan="1" colspan="1">
                  <bold><ext-link xmlns:xlink="http://www.w3.org/1999/xlink" ext-link-type="gen" xlink:href="MK412432" xlink:type="simple">MK412432</ext-link></bold>
                </td><td rowspan="1" colspan="1">–</td><td rowspan="1" colspan="1">Malaysia</td><td rowspan="1" colspan="1">2012</td><td rowspan="1" colspan="1">Wolseley, P., Thüs, H. &amp; Vairappan, C. S.P.5</td><td rowspan="1" colspan="1">BORH</td></tr><tr><td rowspan="1" colspan="1">2099</td><td rowspan="1" colspan="1">
                  <bold><ext-link xmlns:xlink="http://www.w3.org/1999/xlink" ext-link-type="gen" xlink:href="MK412446" xlink:type="simple">MK412446</ext-link></bold>
                </td><td rowspan="1" colspan="1">
                  <bold><ext-link xmlns:xlink="http://www.w3.org/1999/xlink" ext-link-type="gen" xlink:href="MK412494" xlink:type="simple">MK412494</ext-link></bold>
                </td><td rowspan="1" colspan="1">Indonesia</td><td rowspan="1" colspan="1">2003</td><td rowspan="1" colspan="1">L. Sudirman &amp; H. Sipman 51474</td><td rowspan="1" colspan="1">B</td></tr><tr><td rowspan="1" colspan="1">4035</td><td rowspan="1" colspan="1">
                  <ext-link xmlns:xlink="http://www.w3.org/1999/xlink" ext-link-type="gen" xlink:href="MK352197" xlink:type="simple">MK352197</ext-link>
                </td><td rowspan="1" colspan="1">
                  <ext-link xmlns:xlink="http://www.w3.org/1999/xlink" ext-link-type="gen" xlink:href="MK352368" xlink:type="simple">MK352368</ext-link>
                </td><td rowspan="1" colspan="1">Dominican Republic</td><td rowspan="1" colspan="1">2008</td><td rowspan="1" colspan="1">v.d. Boom, P. 39012</td><td rowspan="1" colspan="1">hb. v.d. Boom</td></tr><tr><td rowspan="1" colspan="1">4781</td><td rowspan="1" colspan="1">
                  <ext-link xmlns:xlink="http://www.w3.org/1999/xlink" ext-link-type="gen" xlink:href="MG925907" xlink:type="simple">MG925907</ext-link>
                </td><td rowspan="1" colspan="1">
                  <ext-link xmlns:xlink="http://www.w3.org/1999/xlink" ext-link-type="gen" xlink:href="MG926004" xlink:type="simple">MG926004</ext-link>
                </td><td rowspan="1" colspan="1">Brazil</td><td rowspan="1" colspan="1">2007</td><td rowspan="1" colspan="1">Lücking, R &amp; Rivas Plata, E. 23302</td><td rowspan="1" colspan="1">SP</td></tr><tr><td rowspan="1" colspan="1">6349</td><td rowspan="1" colspan="1">
                  <ext-link xmlns:xlink="http://www.w3.org/1999/xlink" ext-link-type="gen" xlink:href="MK352232" xlink:type="simple">MK352232</ext-link>
                </td><td rowspan="1" colspan="1">–</td><td rowspan="1" colspan="1">Philippines</td><td rowspan="1" colspan="1">1994</td><td rowspan="1" colspan="1">Diederich, P. 13210</td><td rowspan="1" colspan="1">hb. Diederich</td></tr><tr><td rowspan="1" colspan="1">7251</td><td rowspan="1" colspan="1">
                  <ext-link xmlns:xlink="http://www.w3.org/1999/xlink" ext-link-type="gen" xlink:href="MK352267" xlink:type="simple">MK352267</ext-link>
                </td><td rowspan="1" colspan="1">
                  <ext-link xmlns:xlink="http://www.w3.org/1999/xlink" ext-link-type="gen" xlink:href="MK352433" xlink:type="simple">MK352433</ext-link>
                </td><td rowspan="1" colspan="1">Australia</td><td rowspan="1" colspan="1">2006</td><td rowspan="1" colspan="1">Elix, J.A. 38478</td><td rowspan="1" colspan="1">CANB</td></tr><tr><td rowspan="1" colspan="1"><italic><tp:taxon-name><tp:taxon-name-part taxon-name-part-type="genus" reg="Phyllopsora">P.</tp:taxon-name-part><tp:taxon-name-part taxon-name-part-type="species" reg="isidiotyla">isidiotyla</tp:taxon-name-part></tp:taxon-name></italic> (Vain.) Riddle</td><td rowspan="1" colspan="1">1315</td><td rowspan="1" colspan="1">
                  <ext-link xmlns:xlink="http://www.w3.org/1999/xlink" ext-link-type="gen" xlink:href="MG925906" xlink:type="simple">MG925906</ext-link>
                </td><td rowspan="1" colspan="1">
                  <ext-link xmlns:xlink="http://www.w3.org/1999/xlink" ext-link-type="gen" xlink:href="MG926003" xlink:type="simple">MG926003</ext-link>
                </td><td rowspan="1" colspan="1">Brazil</td><td rowspan="1" colspan="1">1979</td><td rowspan="1" colspan="1">Kalb, K. &amp; Plöbst, G. in: Kalb, Lich. Neotrop. 343</td><td rowspan="1" colspan="1">GZU</td></tr><tr><td rowspan="5" colspan="1"><italic><tp:taxon-name><tp:taxon-name-part taxon-name-part-type="genus" reg="Phyllopsora">P.</tp:taxon-name-part><tp:taxon-name-part taxon-name-part-type="species" reg="kalbii">kalbii</tp:taxon-name-part></tp:taxon-name></italic> Brako</td><td rowspan="1" colspan="1">456</td><td rowspan="1" colspan="1">
                  <bold><ext-link xmlns:xlink="http://www.w3.org/1999/xlink" ext-link-type="gen" xlink:href="MK352112" xlink:type="simple">MK352112</ext-link></bold>
                </td><td rowspan="1" colspan="1">
                  <bold><ext-link xmlns:xlink="http://www.w3.org/1999/xlink" ext-link-type="gen" xlink:href="MK352291" xlink:type="simple">MK352291</ext-link></bold>
                </td><td rowspan="1" colspan="1">Thailand</td><td rowspan="1" colspan="1">1993</td><td rowspan="1" colspan="1">Aguirre, B., James, P.W. &amp; Wolseley, P. 2695</td><td rowspan="1" colspan="1">BM</td></tr><tr><td rowspan="1" colspan="1">458</td><td rowspan="1" colspan="1">
                  <ext-link xmlns:xlink="http://www.w3.org/1999/xlink" ext-link-type="gen" xlink:href="MK352114" xlink:type="simple">MK352114</ext-link>
                </td><td rowspan="1" colspan="1">
                  <ext-link xmlns:xlink="http://www.w3.org/1999/xlink" ext-link-type="gen" xlink:href="MK352293" xlink:type="simple">MK352293</ext-link>
                </td><td rowspan="1" colspan="1">Tanzania</td><td rowspan="1" colspan="1">2008</td><td rowspan="1" colspan="1">Timdal, E. 10913</td><td rowspan="1" colspan="1">O</td></tr><tr><td rowspan="1" colspan="1">459</td><td rowspan="1" colspan="1">
                  <ext-link xmlns:xlink="http://www.w3.org/1999/xlink" ext-link-type="gen" xlink:href="MK352115" xlink:type="simple">MK352115</ext-link>
                </td><td rowspan="1" colspan="1">
                  <ext-link xmlns:xlink="http://www.w3.org/1999/xlink" ext-link-type="gen" xlink:href="MK352294" xlink:type="simple">MK352294</ext-link>
                </td><td rowspan="1" colspan="1">Venezuela</td><td rowspan="1" colspan="1">1989</td><td rowspan="1" colspan="1">Kalb, K. &amp; A. s.n.</td><td rowspan="1" colspan="1">O</td></tr><tr><td rowspan="1" colspan="1">1028</td><td rowspan="1" colspan="1">
                  <ext-link xmlns:xlink="http://www.w3.org/1999/xlink" ext-link-type="gen" xlink:href="MK352154" xlink:type="simple">MK352154</ext-link>
                </td><td rowspan="1" colspan="1">
                  <ext-link xmlns:xlink="http://www.w3.org/1999/xlink" ext-link-type="gen" xlink:href="MK352329" xlink:type="simple">MK352329</ext-link>
                </td><td rowspan="1" colspan="1">USA</td><td rowspan="1" colspan="1">2010</td><td rowspan="1" colspan="1">Lendemer, J.C. 25770</td><td rowspan="1" colspan="1">BG</td></tr><tr><td rowspan="1" colspan="1">2052</td><td rowspan="1" colspan="1">
                  <ext-link xmlns:xlink="http://www.w3.org/1999/xlink" ext-link-type="gen" xlink:href="MK352182" xlink:type="simple">MK352182</ext-link>
                </td><td rowspan="1" colspan="1">–</td><td rowspan="1" colspan="1">Bolivia</td><td rowspan="1" colspan="1">2010</td><td rowspan="1" colspan="1">Flakus, A. &amp; Quisbert, J. 19221</td><td rowspan="1" colspan="1">O</td></tr><tr><td rowspan="2" colspan="1"><italic><tp:taxon-name><tp:taxon-name-part taxon-name-part-type="genus" reg="Phyllopsora">P.</tp:taxon-name-part><tp:taxon-name-part taxon-name-part-type="species" reg="loekoesii">loekoesii</tp:taxon-name-part></tp:taxon-name></italic> S.Y. Kondr. et al.</td><td rowspan="1" colspan="1">1033</td><td rowspan="1" colspan="1">
                  <ext-link xmlns:xlink="http://www.w3.org/1999/xlink" ext-link-type="gen" xlink:href="MK352156" xlink:type="simple">MK352156</ext-link>
                </td><td rowspan="1" colspan="1">
                  <ext-link xmlns:xlink="http://www.w3.org/1999/xlink" ext-link-type="gen" xlink:href="MK352331" xlink:type="simple">MK352331</ext-link>
                </td><td rowspan="1" colspan="1">Nepal</td><td rowspan="1" colspan="1">2007</td><td rowspan="1" colspan="1">Sharma, L.R., Olley, L., Cross A. C5</td><td rowspan="1" colspan="1">E</td></tr><tr><td rowspan="1" colspan="1">7478</td><td rowspan="1" colspan="1">
                  <ext-link xmlns:xlink="http://www.w3.org/1999/xlink" ext-link-type="gen" xlink:href="MK352279" xlink:type="simple">MK352279</ext-link>
                </td><td rowspan="1" colspan="1">
                  <ext-link xmlns:xlink="http://www.w3.org/1999/xlink" ext-link-type="gen" xlink:href="MK352439" xlink:type="simple">MK352439</ext-link>
                </td><td rowspan="1" colspan="1">Japan</td><td rowspan="1" colspan="1">1994</td><td rowspan="1" colspan="1">Thor, G. 12574</td><td rowspan="1" colspan="1">TNS</td></tr><tr><td rowspan="5" colspan="1"><italic><tp:taxon-name><tp:taxon-name-part taxon-name-part-type="genus" reg="Phyllopsora">P.</tp:taxon-name-part><tp:taxon-name-part taxon-name-part-type="species" reg="longiuscula">longiuscula</tp:taxon-name-part></tp:taxon-name></italic> (Nyl.) Zahlbr.</td><td rowspan="1" colspan="1">454</td><td rowspan="1" colspan="1">
                  <ext-link xmlns:xlink="http://www.w3.org/1999/xlink" ext-link-type="gen" xlink:href="MG925899" xlink:type="simple">MG925899</ext-link>
                </td><td rowspan="1" colspan="1">
                  <ext-link xmlns:xlink="http://www.w3.org/1999/xlink" ext-link-type="gen" xlink:href="MG925996" xlink:type="simple">MG925996</ext-link>
                </td><td rowspan="1" colspan="1">Peru</td><td rowspan="1" colspan="1">2006</td><td rowspan="1" colspan="1">Timdal, E. 10433</td><td rowspan="1" colspan="1">O</td></tr><tr><td rowspan="1" colspan="1">467</td><td rowspan="1" colspan="1">
                  <ext-link xmlns:xlink="http://www.w3.org/1999/xlink" ext-link-type="gen" xlink:href="MK352117" xlink:type="simple">MK352117</ext-link>
                </td><td rowspan="1" colspan="1">
                  <ext-link xmlns:xlink="http://www.w3.org/1999/xlink" ext-link-type="gen" xlink:href="MK352296" xlink:type="simple">MK352296</ext-link>
                </td><td rowspan="1" colspan="1">Trinidad And Tobago</td><td rowspan="1" colspan="1">2008</td><td rowspan="1" colspan="1">Rui, S. &amp; Timdal, E. 10730</td><td rowspan="1" colspan="1">O</td></tr><tr><td rowspan="1" colspan="1">1011</td><td rowspan="1" colspan="1">
                  <bold><ext-link xmlns:xlink="http://www.w3.org/1999/xlink" ext-link-type="gen" xlink:href="MK412424" xlink:type="simple">MK412424</ext-link></bold>
                </td><td rowspan="1" colspan="1">
                  <bold><ext-link xmlns:xlink="http://www.w3.org/1999/xlink" ext-link-type="gen" xlink:href="MK412488" xlink:type="simple">MK412488</ext-link></bold>
                </td><td rowspan="1" colspan="1">Thailand</td><td rowspan="1" colspan="1">1992</td><td rowspan="1" colspan="1">Wolseley, P.A. &amp; Aguirre–Hudson, B. 5580 p.p.</td><td rowspan="1" colspan="1">BM</td></tr><tr><td rowspan="1" colspan="1">1039</td><td rowspan="1" colspan="1">
                  <ext-link xmlns:xlink="http://www.w3.org/1999/xlink" ext-link-type="gen" xlink:href="MK352159" xlink:type="simple">MK352159</ext-link>
                </td><td rowspan="1" colspan="1">
                  <ext-link xmlns:xlink="http://www.w3.org/1999/xlink" ext-link-type="gen" xlink:href="MK352334" xlink:type="simple">MK352334</ext-link>
                </td><td rowspan="1" colspan="1">Cuba</td><td rowspan="1" colspan="1">2006</td><td rowspan="1" colspan="1">Pérez–Ortega, S. s.n.</td><td rowspan="1" colspan="1">hb. Pérez–Ortega</td></tr><tr><td rowspan="1" colspan="1">6761</td><td rowspan="1" colspan="1">
                  <bold><ext-link xmlns:xlink="http://www.w3.org/1999/xlink" ext-link-type="gen" xlink:href="MK352159" xlink:type="simple">MK352159</ext-link></bold>
                </td><td rowspan="1" colspan="1">
                  <bold><ext-link xmlns:xlink="http://www.w3.org/1999/xlink" ext-link-type="gen" xlink:href="MK352413" xlink:type="simple">MK352413</ext-link></bold>
                </td><td rowspan="1" colspan="1">Sri Lanka</td><td rowspan="1" colspan="1">2017</td><td rowspan="1" colspan="1">Weerakoon, G. Kn136</td><td rowspan="1" colspan="1">PDA</td></tr><tr><td rowspan="1" colspan="1"><italic><tp:taxon-name><tp:taxon-name-part taxon-name-part-type="genus" reg="Phyllopsora">P.</tp:taxon-name-part><tp:taxon-name-part taxon-name-part-type="species" reg="malcolmii">malcolmii</tp:taxon-name-part></tp:taxon-name></italic> Vezda &amp; Kalb</td><td rowspan="1" colspan="1">1303</td><td rowspan="1" colspan="1">
                  <ext-link xmlns:xlink="http://www.w3.org/1999/xlink" ext-link-type="gen" xlink:href="MK352170" xlink:type="simple">MK352170</ext-link>
                </td><td rowspan="1" colspan="1">
                  <ext-link xmlns:xlink="http://www.w3.org/1999/xlink" ext-link-type="gen" xlink:href="MK352344" xlink:type="simple">MK352344</ext-link>
                </td><td rowspan="1" colspan="1">New Zealand</td><td rowspan="1" colspan="1">1994</td><td rowspan="1" colspan="1">Malcolm, W. in: Vezda, Lich. Rar. Exs. 200</td><td rowspan="1" colspan="1">GZU</td></tr><tr><td rowspan="2" colspan="1"><italic><tp:taxon-name><tp:taxon-name-part taxon-name-part-type="genus" reg="Phyllopsora">P.</tp:taxon-name-part><tp:taxon-name-part taxon-name-part-type="species" reg="martinii">martinii</tp:taxon-name-part></tp:taxon-name></italic> Swinscow &amp; Krog</td><td rowspan="1" colspan="1">489</td><td rowspan="1" colspan="1">
                  <ext-link xmlns:xlink="http://www.w3.org/1999/xlink" ext-link-type="gen" xlink:href="MK352129" xlink:type="simple">MK352129</ext-link>
                </td><td rowspan="1" colspan="1">
                  <ext-link xmlns:xlink="http://www.w3.org/1999/xlink" ext-link-type="gen" xlink:href="MK352309" xlink:type="simple">MK352309</ext-link>
                </td><td rowspan="1" colspan="1">Tanzania</td><td rowspan="1" colspan="1">1989</td><td rowspan="1" colspan="1">Krog, H. 3T13/007</td><td rowspan="1" colspan="1">O</td></tr><tr><td rowspan="1" colspan="1">6740</td><td rowspan="1" colspan="1">
                  <ext-link xmlns:xlink="http://www.w3.org/1999/xlink" ext-link-type="gen" xlink:href="MK352242" xlink:type="simple">MK352242</ext-link>
                </td><td rowspan="1" colspan="1">
                  <ext-link xmlns:xlink="http://www.w3.org/1999/xlink" ext-link-type="gen" xlink:href="MK352409" xlink:type="simple">MK352409</ext-link>
                </td><td rowspan="1" colspan="1">Kenya</td><td rowspan="1" colspan="1">2014</td><td rowspan="1" colspan="1">Kirika, P. &amp; Lumbsch, H.T. 4087</td><td rowspan="1" colspan="1">O</td></tr><tr><td rowspan="3" colspan="1"><italic><tp:taxon-name><tp:taxon-name-part taxon-name-part-type="genus" reg="Phyllopsora">P.</tp:taxon-name-part><tp:taxon-name-part taxon-name-part-type="species" reg="mauritiana">mauritiana</tp:taxon-name-part></tp:taxon-name></italic> (Taylor) Swinscow &amp; Krog</td><td rowspan="1" colspan="1">487</td><td rowspan="1" colspan="1">
                  <ext-link xmlns:xlink="http://www.w3.org/1999/xlink" ext-link-type="gen" xlink:href="MK352128" xlink:type="simple">MK352128</ext-link>
                </td><td rowspan="1" colspan="1">
                  <ext-link xmlns:xlink="http://www.w3.org/1999/xlink" ext-link-type="gen" xlink:href="MK352307" xlink:type="simple">MK352307</ext-link>
                </td><td rowspan="1" colspan="1">Tanzania</td><td rowspan="1" colspan="1">1988</td><td rowspan="1" colspan="1">Krog, H. 2T12/037</td><td rowspan="1" colspan="1">O</td></tr><tr><td rowspan="1" colspan="1">488</td><td rowspan="1" colspan="1">–</td><td rowspan="1" colspan="1">
                  <ext-link xmlns:xlink="http://www.w3.org/1999/xlink" ext-link-type="gen" xlink:href="MK352308" xlink:type="simple">MK352308</ext-link>
                </td><td rowspan="1" colspan="1">Mauritius</td><td rowspan="1" colspan="1">1991</td><td rowspan="1" colspan="1">Krog, H. &amp; Timdal, E. MAU09/43</td><td rowspan="1" colspan="1">O</td></tr><tr><td rowspan="1" colspan="1">SE386</td><td rowspan="1" colspan="1">
                  <ext-link xmlns:xlink="http://www.w3.org/1999/xlink" ext-link-type="gen" xlink:href="MG925900" xlink:type="simple">MG925900</ext-link>
                </td><td rowspan="1" colspan="1">
                  <ext-link xmlns:xlink="http://www.w3.org/1999/xlink" ext-link-type="gen" xlink:href="MG925997" xlink:type="simple">MG925997</ext-link>
                </td><td rowspan="1" colspan="1">Mauritius</td><td rowspan="1" colspan="1">1991</td><td rowspan="1" colspan="1">Krog, H. &amp; Timdal, E. MAU09/44</td><td rowspan="1" colspan="1">O</td></tr><tr><td rowspan="3" colspan="1"><italic><tp:taxon-name><tp:taxon-name-part taxon-name-part-type="genus" reg="Phyllopsora">P.</tp:taxon-name-part><tp:taxon-name-part taxon-name-part-type="species" reg="mediocris">mediocris</tp:taxon-name-part></tp:taxon-name></italic> Swinscow &amp; Krog</td><td rowspan="1" colspan="1">527</td><td rowspan="1" colspan="1">
                  <ext-link xmlns:xlink="http://www.w3.org/1999/xlink" ext-link-type="gen" xlink:href="MK352144" xlink:type="simple">MK352144</ext-link>
                </td><td rowspan="1" colspan="1">
                  <ext-link xmlns:xlink="http://www.w3.org/1999/xlink" ext-link-type="gen" xlink:href="MK352320" xlink:type="simple">MK352320</ext-link>
                </td><td rowspan="1" colspan="1">Tanzania</td><td rowspan="1" colspan="1">1988</td><td rowspan="1" colspan="1">Krog, H. 2T06/023</td><td rowspan="1" colspan="1">O</td></tr><tr><td rowspan="1" colspan="1">6346</td><td rowspan="1" colspan="1">
                  <ext-link xmlns:xlink="http://www.w3.org/1999/xlink" ext-link-type="gen" xlink:href="MK352229" xlink:type="simple">MK352229</ext-link>
                </td><td rowspan="1" colspan="1">
                  <ext-link xmlns:xlink="http://www.w3.org/1999/xlink" ext-link-type="gen" xlink:href="MK352399" xlink:type="simple">MK352399</ext-link>
                </td><td rowspan="1" colspan="1">Mauritius</td><td rowspan="1" colspan="1">2016</td><td rowspan="1" colspan="1">Diederich, P. 18571</td><td rowspan="1" colspan="1">hb. Diederich</td></tr><tr><td rowspan="1" colspan="1">6347</td><td rowspan="1" colspan="1">
                  <ext-link xmlns:xlink="http://www.w3.org/1999/xlink" ext-link-type="gen" xlink:href="MK352230" xlink:type="simple">MK352230</ext-link>
                </td><td rowspan="1" colspan="1">
                  <ext-link xmlns:xlink="http://www.w3.org/1999/xlink" ext-link-type="gen" xlink:href="MK352400" xlink:type="simple">MK352400</ext-link>
                </td><td rowspan="1" colspan="1">Mauritius</td><td rowspan="1" colspan="1">2016</td><td rowspan="1" colspan="1">Diederich, P. 18573</td><td rowspan="1" colspan="1">hb. Diederich</td></tr><tr><td rowspan="5" colspan="1"><italic><tp:taxon-name><tp:taxon-name-part taxon-name-part-type="genus" reg="Phyllopsora">P.</tp:taxon-name-part><tp:taxon-name-part taxon-name-part-type="species" reg="melanoglauca">melanoglauca</tp:taxon-name-part></tp:taxon-name></italic> Zahlbr.</td><td rowspan="1" colspan="1">1038</td><td rowspan="1" colspan="1">
                  <ext-link xmlns:xlink="http://www.w3.org/1999/xlink" ext-link-type="gen" xlink:href="MK352158" xlink:type="simple">MK352158</ext-link>
                </td><td rowspan="1" colspan="1">
                  <ext-link xmlns:xlink="http://www.w3.org/1999/xlink" ext-link-type="gen" xlink:href="MK352333" xlink:type="simple">MK352333</ext-link>
                </td><td rowspan="1" colspan="1">Cuba</td><td rowspan="1" colspan="1">2006</td><td rowspan="1" colspan="1">Pérez–Ortega, S. s.n.</td><td rowspan="1" colspan="1">hb. Pérez–Ortega</td></tr><tr><td rowspan="1" colspan="1">4042</td><td rowspan="1" colspan="1">
                  <ext-link xmlns:xlink="http://www.w3.org/1999/xlink" ext-link-type="gen" xlink:href="MK352203" xlink:type="simple">MK352203</ext-link>
                </td><td rowspan="1" colspan="1">
                  <ext-link xmlns:xlink="http://www.w3.org/1999/xlink" ext-link-type="gen" xlink:href="MK352374" xlink:type="simple">MK352374</ext-link>
                </td><td rowspan="1" colspan="1">Guatemala</td><td rowspan="1" colspan="1">2004</td><td rowspan="1" colspan="1">v.d. Boom, P. 33408</td><td rowspan="1" colspan="1">hb. v.d. Boom</td></tr><tr><td rowspan="1" colspan="1">4740</td><td rowspan="1" colspan="1">
                  <ext-link xmlns:xlink="http://www.w3.org/1999/xlink" ext-link-type="gen" xlink:href="MK352213" xlink:type="simple">MK352213</ext-link>
                </td><td rowspan="1" colspan="1">
                  <ext-link xmlns:xlink="http://www.w3.org/1999/xlink" ext-link-type="gen" xlink:href="MK352384" xlink:type="simple">MK352384</ext-link>
                </td><td rowspan="1" colspan="1">Venezuela</td><td rowspan="1" colspan="1">2015</td><td rowspan="1" colspan="1">Dahl, M.S., Kistenich, S., Timdal, E. &amp; Toreskaas, A.K. SK1-232</td><td rowspan="1" colspan="1">VEN</td></tr><tr><td rowspan="1" colspan="1">4743</td><td rowspan="1" colspan="1">
                  <ext-link xmlns:xlink="http://www.w3.org/1999/xlink" ext-link-type="gen" xlink:href="MK352216" xlink:type="simple">MK352216</ext-link>
                </td><td rowspan="1" colspan="1">
                  <ext-link xmlns:xlink="http://www.w3.org/1999/xlink" ext-link-type="gen" xlink:href="MK352387" xlink:type="simple">MK352387</ext-link>
                </td><td rowspan="1" colspan="1">Venezuela</td><td rowspan="1" colspan="1">2015</td><td rowspan="1" colspan="1">Dahl, M.S., Kistenich, S., Timdal, E. &amp; Toreskaas, A.K. SK1-247</td><td rowspan="1" colspan="1">VEN</td></tr><tr><td rowspan="1" colspan="1">6450</td><td rowspan="1" colspan="1">
                  <ext-link xmlns:xlink="http://www.w3.org/1999/xlink" ext-link-type="gen" xlink:href="MK352235" xlink:type="simple">MK352235</ext-link>
                </td><td rowspan="1" colspan="1">
                  <ext-link xmlns:xlink="http://www.w3.org/1999/xlink" ext-link-type="gen" xlink:href="MK352403" xlink:type="simple">MK352403</ext-link>
                </td><td rowspan="1" colspan="1">Brazil</td><td rowspan="1" colspan="1">2015</td><td rowspan="1" colspan="1">Dahl, M.S., Kistenich, S., Timdal, E. &amp; Toreskaas, A.K. SK1-408</td><td rowspan="1" colspan="1">O</td></tr><tr><td rowspan="2" colspan="1"><italic><tp:taxon-name><tp:taxon-name-part taxon-name-part-type="genus" reg="Phyllopsora">P.</tp:taxon-name-part><tp:taxon-name-part taxon-name-part-type="species" reg="nemoralis">nemoralis</tp:taxon-name-part></tp:taxon-name></italic> Timdal &amp; Krog</td><td rowspan="1" colspan="1">522</td><td rowspan="1" colspan="1">
                  <ext-link xmlns:xlink="http://www.w3.org/1999/xlink" ext-link-type="gen" xlink:href="MK352142" xlink:type="simple">MK352142</ext-link>
                </td><td rowspan="1" colspan="1">–</td><td rowspan="1" colspan="1">La Réunion</td><td rowspan="1" colspan="1">1996</td><td rowspan="1" colspan="1">Krog, H. &amp; Timdal, E. RE25/32</td><td rowspan="1" colspan="1">O</td></tr><tr><td rowspan="1" colspan="1">1434</td><td rowspan="1" colspan="1">
                  <ext-link xmlns:xlink="http://www.w3.org/1999/xlink" ext-link-type="gen" xlink:href="MK352174" xlink:type="simple">MK352174</ext-link>
                </td><td rowspan="1" colspan="1">
                  <ext-link xmlns:xlink="http://www.w3.org/1999/xlink" ext-link-type="gen" xlink:href="MK352347" xlink:type="simple">MK352347</ext-link>
                </td><td rowspan="1" colspan="1">South Africa</td><td rowspan="1" colspan="1">1996</td><td rowspan="1" colspan="1">Nordin, A. 4622</td><td rowspan="1" colspan="1">UPS:L:92604</td></tr><tr><td rowspan="3" colspan="1"><italic><tp:taxon-name><tp:taxon-name-part taxon-name-part-type="genus" reg="Phyllopsora">P.</tp:taxon-name-part><tp:taxon-name-part taxon-name-part-type="species" reg="neofoliata">neofoliata</tp:taxon-name-part></tp:taxon-name></italic> Elix</td><td rowspan="1" colspan="1">6745</td><td rowspan="1" colspan="1">
                  <ext-link xmlns:xlink="http://www.w3.org/1999/xlink" ext-link-type="gen" xlink:href="MK352244" xlink:type="simple">MK352244</ext-link>
                </td><td rowspan="1" colspan="1">
                  <ext-link xmlns:xlink="http://www.w3.org/1999/xlink" ext-link-type="gen" xlink:href="MK352411" xlink:type="simple">MK352411</ext-link>
                </td><td rowspan="1" colspan="1">Kenya</td><td rowspan="1" colspan="1">2015</td><td rowspan="1" colspan="1">Kirika, P. &amp; Lumbsch, H.T. 4728</td><td rowspan="1" colspan="1">O</td></tr><tr><td rowspan="1" colspan="1">7245</td><td rowspan="1" colspan="1">
                  <ext-link xmlns:xlink="http://www.w3.org/1999/xlink" ext-link-type="gen" xlink:href="MK352263" xlink:type="simple">MK352263</ext-link>
                </td><td rowspan="1" colspan="1">
                  <ext-link xmlns:xlink="http://www.w3.org/1999/xlink" ext-link-type="gen" xlink:href="MK352429" xlink:type="simple">MK352429</ext-link>
                </td><td rowspan="1" colspan="1">Australia</td><td rowspan="1" colspan="1">1992</td><td rowspan="1" colspan="1">Elix, J.A. 32714</td><td rowspan="1" colspan="1">O</td></tr><tr><td rowspan="1" colspan="1">7249</td><td rowspan="1" colspan="1">
                  <ext-link xmlns:xlink="http://www.w3.org/1999/xlink" ext-link-type="gen" xlink:href="MK352266" xlink:type="simple">MK352266</ext-link>
                </td><td rowspan="1" colspan="1">
                  <ext-link xmlns:xlink="http://www.w3.org/1999/xlink" ext-link-type="gen" xlink:href="MK352432" xlink:type="simple">MK352432</ext-link>
                </td><td rowspan="1" colspan="1">Australia</td><td rowspan="1" colspan="1">1989</td><td rowspan="1" colspan="1">Elix, J.A.</td><td rowspan="1" colspan="1">CANB</td></tr><tr><td rowspan="3" colspan="1"><italic><tp:taxon-name><tp:taxon-name-part taxon-name-part-type="genus" reg="Phyllopsora">P.</tp:taxon-name-part><tp:taxon-name-part taxon-name-part-type="species" reg="neotinica">neotinica</tp:taxon-name-part></tp:taxon-name></italic> Kistenich &amp; Timdal</td><td rowspan="1" colspan="1">505</td><td rowspan="1" colspan="1">
                  <ext-link xmlns:xlink="http://www.w3.org/1999/xlink" ext-link-type="gen" xlink:href="MK352137" xlink:type="simple">MK352137</ext-link>
                </td><td rowspan="1" colspan="1">
                  <ext-link xmlns:xlink="http://www.w3.org/1999/xlink" ext-link-type="gen" xlink:href="MK352316" xlink:type="simple">MK352316</ext-link>
                </td><td rowspan="1" colspan="1">Trinidad And Tobago</td><td rowspan="1" colspan="1">2008</td><td rowspan="1" colspan="1">Rui, S. &amp; Timdal, E. 10774</td><td rowspan="1" colspan="1">O</td></tr><tr><td rowspan="1" colspan="1">1023</td><td rowspan="1" colspan="1">
                  <ext-link xmlns:xlink="http://www.w3.org/1999/xlink" ext-link-type="gen" xlink:href="MK352149" xlink:type="simple">MK352149</ext-link>
                </td><td rowspan="1" colspan="1">
                  <ext-link xmlns:xlink="http://www.w3.org/1999/xlink" ext-link-type="gen" xlink:href="MK352324" xlink:type="simple">MK352324</ext-link>
                </td><td rowspan="1" colspan="1">Cuba</td><td rowspan="1" colspan="1">2007</td><td rowspan="1" colspan="1">Tønsberg, T. 37923</td><td rowspan="1" colspan="1">BG</td></tr><tr><td rowspan="1" colspan="1">1438</td><td rowspan="1" colspan="1">
                  <ext-link xmlns:xlink="http://www.w3.org/1999/xlink" ext-link-type="gen" xlink:href="MK352176" xlink:type="simple">MK352176</ext-link>
                </td><td rowspan="1" colspan="1">
                  <ext-link xmlns:xlink="http://www.w3.org/1999/xlink" ext-link-type="gen" xlink:href="MK352349" xlink:type="simple">MK352349</ext-link>
                </td><td rowspan="1" colspan="1">Trinidad And Tobago</td><td rowspan="1" colspan="1">2008</td><td rowspan="1" colspan="1">Rui, S. &amp; Timdal, E. 10763</td><td rowspan="1" colspan="1">O</td></tr><tr><td rowspan="2" colspan="1">
                  <italic><tp:taxon-name>
                      <tp:taxon-name-part taxon-name-part-type="genus" reg="Phyllopsora">P.</tp:taxon-name-part>
                      <tp:taxon-name-part taxon-name-part-type="species" reg="neotinica">neotinica</tp:taxon-name-part>
                    </tp:taxon-name></italic>
                </td><td rowspan="1" colspan="1">4742</td><td rowspan="1" colspan="1">
                  <ext-link xmlns:xlink="http://www.w3.org/1999/xlink" ext-link-type="gen" xlink:href="MK352215" xlink:type="simple">MK352215</ext-link>
                </td><td rowspan="1" colspan="1">
                  <ext-link xmlns:xlink="http://www.w3.org/1999/xlink" ext-link-type="gen" xlink:href="MK352386" xlink:type="simple">MK352386</ext-link>
                </td><td rowspan="1" colspan="1">Venezuela</td><td rowspan="1" colspan="1">2015</td><td rowspan="1" colspan="1">M.S. Dahl, J.E. Hernández M., S. Kistenich, E. Timdal &amp; A.K. Toreskaas SK1-246</td><td rowspan="1" colspan="1">O</td></tr><tr><td rowspan="1" colspan="1">4769</td><td rowspan="1" colspan="1">
                  <ext-link xmlns:xlink="http://www.w3.org/1999/xlink" ext-link-type="gen" xlink:href="MK352222" xlink:type="simple">MK352222</ext-link>
                </td><td rowspan="1" colspan="1">
                  <ext-link xmlns:xlink="http://www.w3.org/1999/xlink" ext-link-type="gen" xlink:href="MK352393" xlink:type="simple">MK352393</ext-link>
                </td><td rowspan="1" colspan="1">Brazil</td><td rowspan="1" colspan="1">2015</td><td rowspan="1" colspan="1">Dahl, M.S., Kistenich, S., Timdal, E. &amp; Toreskaas, A.K. SK1-402</td><td rowspan="1" colspan="1">O</td></tr><tr><td rowspan="5" colspan="1"><italic><tp:taxon-name><tp:taxon-name-part taxon-name-part-type="genus" reg="Phyllopsora">P.</tp:taxon-name-part><tp:taxon-name-part taxon-name-part-type="species" reg="ochroxantha">ochroxantha</tp:taxon-name-part></tp:taxon-name></italic> (Nyl.) Zahlbr.</td><td rowspan="1" colspan="1">473</td><td rowspan="1" colspan="1">
                  <ext-link xmlns:xlink="http://www.w3.org/1999/xlink" ext-link-type="gen" xlink:href="MK352118" xlink:type="simple">MK352118</ext-link>
                </td><td rowspan="1" colspan="1">
                  <ext-link xmlns:xlink="http://www.w3.org/1999/xlink" ext-link-type="gen" xlink:href="MK352297" xlink:type="simple">MK352297</ext-link>
                </td><td rowspan="1" colspan="1">Peru</td><td rowspan="1" colspan="1">2006</td><td rowspan="1" colspan="1">Timdal, E. 10338</td><td rowspan="1" colspan="1">O</td></tr><tr><td rowspan="1" colspan="1">474</td><td rowspan="1" colspan="1">
                  <ext-link xmlns:xlink="http://www.w3.org/1999/xlink" ext-link-type="gen" xlink:href="MK352119" xlink:type="simple">MK352119</ext-link>
                </td><td rowspan="1" colspan="1">
                  <ext-link xmlns:xlink="http://www.w3.org/1999/xlink" ext-link-type="gen" xlink:href="MK352298" xlink:type="simple">MK352298</ext-link>
                </td><td rowspan="1" colspan="1">Peru</td><td rowspan="1" colspan="1">2006</td><td rowspan="1" colspan="1">Timdal, E. 10389</td><td rowspan="1" colspan="1">O</td></tr><tr><td rowspan="1" colspan="1">475</td><td rowspan="1" colspan="1">
                  <ext-link xmlns:xlink="http://www.w3.org/1999/xlink" ext-link-type="gen" xlink:href="MK352120" xlink:type="simple">MK352120</ext-link>
                </td><td rowspan="1" colspan="1">
                  <ext-link xmlns:xlink="http://www.w3.org/1999/xlink" ext-link-type="gen" xlink:href="MK352299" xlink:type="simple">MK352299</ext-link>
                </td><td rowspan="1" colspan="1">Trinidad And Tobago</td><td rowspan="1" colspan="1">2008</td><td rowspan="1" colspan="1">Rui, S. &amp; Timdal, E. 10849</td><td rowspan="1" colspan="1">O</td></tr><tr><td rowspan="1" colspan="1">4049</td><td rowspan="1" colspan="1">
                  <ext-link xmlns:xlink="http://www.w3.org/1999/xlink" ext-link-type="gen" xlink:href="MK352206" xlink:type="simple">MK352206</ext-link>
                </td><td rowspan="1" colspan="1">
                  <ext-link xmlns:xlink="http://www.w3.org/1999/xlink" ext-link-type="gen" xlink:href="MK352377" xlink:type="simple">MK352377</ext-link>
                </td><td rowspan="1" colspan="1">Brazil</td><td rowspan="1" colspan="1">2015</td><td rowspan="1" colspan="1">Kistenich, S. &amp; Timdal, E. SK1-47</td><td rowspan="1" colspan="1">O</td></tr><tr><td rowspan="1" colspan="1">4747</td><td rowspan="1" colspan="1">
                  <ext-link xmlns:xlink="http://www.w3.org/1999/xlink" ext-link-type="gen" xlink:href="MK352218" xlink:type="simple">MK352218</ext-link>
                </td><td rowspan="1" colspan="1">
                  <ext-link xmlns:xlink="http://www.w3.org/1999/xlink" ext-link-type="gen" xlink:href="MK352389" xlink:type="simple">MK352389</ext-link>
                </td><td rowspan="1" colspan="1">Brazil</td><td rowspan="1" colspan="1">2015</td><td rowspan="1" colspan="1">Dahl, M.S., Kistenich, S., Timdal, E. &amp; Toreskaas, A.K. SK1-289</td><td rowspan="1" colspan="1">O</td></tr><tr><td rowspan="5" colspan="1"><italic><tp:taxon-name><tp:taxon-name-part taxon-name-part-type="genus" reg="Phyllopsora">P.</tp:taxon-name-part><tp:taxon-name-part taxon-name-part-type="species" reg="parvifolia">parvifolia</tp:taxon-name-part></tp:taxon-name></italic> (Pers.) Müll. Arg.</td><td rowspan="1" colspan="1">479</td><td rowspan="1" colspan="1">
                  <ext-link xmlns:xlink="http://www.w3.org/1999/xlink" ext-link-type="gen" xlink:href="MK352124" xlink:type="simple">MK352124</ext-link>
                </td><td rowspan="1" colspan="1">
                  <ext-link xmlns:xlink="http://www.w3.org/1999/xlink" ext-link-type="gen" xlink:href="MK352303" xlink:type="simple">MK352303</ext-link>
                </td><td rowspan="1" colspan="1">Tanzania</td><td rowspan="1" colspan="1">2008</td><td rowspan="1" colspan="1">Timdal, E. 10935</td><td rowspan="1" colspan="1">O</td></tr><tr><td rowspan="1" colspan="1">480</td><td rowspan="1" colspan="1">
                  <ext-link xmlns:xlink="http://www.w3.org/1999/xlink" ext-link-type="gen" xlink:href="MK352125" xlink:type="simple">MK352125</ext-link>
                </td><td rowspan="1" colspan="1">
                  <ext-link xmlns:xlink="http://www.w3.org/1999/xlink" ext-link-type="gen" xlink:href="MK352304" xlink:type="simple">MK352304</ext-link>
                </td><td rowspan="1" colspan="1">Trinidad And Tobago</td><td rowspan="1" colspan="1">2008</td><td rowspan="1" colspan="1">Rui, S. &amp; Timdal, E. 10867</td><td rowspan="1" colspan="1">O</td></tr><tr><td rowspan="1" colspan="1">2049</td><td rowspan="1" colspan="1">
                  <ext-link xmlns:xlink="http://www.w3.org/1999/xlink" ext-link-type="gen" xlink:href="MK352181" xlink:type="simple">MK352181</ext-link>
                </td><td rowspan="1" colspan="1">
                  <ext-link xmlns:xlink="http://www.w3.org/1999/xlink" ext-link-type="gen" xlink:href="MK352353" xlink:type="simple">MK352353</ext-link>
                </td><td rowspan="1" colspan="1">Bolivia</td><td rowspan="1" colspan="1">2010</td><td rowspan="1" colspan="1">Flakus, A. &amp; Quisbert, J. 20016</td><td rowspan="1" colspan="1">O</td></tr><tr><td rowspan="1" colspan="1">3561</td><td rowspan="1" colspan="1">
                  <ext-link xmlns:xlink="http://www.w3.org/1999/xlink" ext-link-type="gen" xlink:href="MK352187" xlink:type="simple">MK352187</ext-link>
                </td><td rowspan="1" colspan="1">
                  <ext-link xmlns:xlink="http://www.w3.org/1999/xlink" ext-link-type="gen" xlink:href="MK352359" xlink:type="simple">MK352359</ext-link>
                </td><td rowspan="1" colspan="1">South Africa</td><td rowspan="1" colspan="1">2014</td><td rowspan="1" colspan="1">Burrows, J. &amp; Timdal, E. 14244</td><td rowspan="1" colspan="1">O</td></tr><tr><td rowspan="1" colspan="1">6365</td><td rowspan="1" colspan="1">
                  <ext-link xmlns:xlink="http://www.w3.org/1999/xlink" ext-link-type="gen" xlink:href="MK352234" xlink:type="simple">MK352234</ext-link>
                </td><td rowspan="1" colspan="1">
                  <ext-link xmlns:xlink="http://www.w3.org/1999/xlink" ext-link-type="gen" xlink:href="MK352402" xlink:type="simple">MK352402</ext-link>
                </td><td rowspan="1" colspan="1">Portugal</td><td rowspan="1" colspan="1">2015</td><td rowspan="1" colspan="1">v.d. Boom, P. 53877</td><td rowspan="1" colspan="1">hb. v.d. Boom</td></tr><tr><td rowspan="4" colspan="1"><italic><tp:taxon-name><tp:taxon-name-part taxon-name-part-type="genus" reg="Phyllopsora">P.</tp:taxon-name-part><tp:taxon-name-part taxon-name-part-type="species" reg="parvifoliella">parvifoliella</tp:taxon-name-part></tp:taxon-name></italic> (Nyl.) Müll. Arg.</td><td rowspan="1" colspan="1">481</td><td rowspan="1" colspan="1">
                  <ext-link xmlns:xlink="http://www.w3.org/1999/xlink" ext-link-type="gen" xlink:href="MK352126" xlink:type="simple">MK352126</ext-link>
                </td><td rowspan="1" colspan="1">
                  <ext-link xmlns:xlink="http://www.w3.org/1999/xlink" ext-link-type="gen" xlink:href="MK352305" xlink:type="simple">MK352305</ext-link>
                </td><td rowspan="1" colspan="1">Peru</td><td rowspan="1" colspan="1">2006</td><td rowspan="1" colspan="1">Timdal, E. 10302</td><td rowspan="1" colspan="1">O</td></tr><tr><td rowspan="1" colspan="1">482</td><td rowspan="1" colspan="1">
                  <bold><ext-link xmlns:xlink="http://www.w3.org/1999/xlink" ext-link-type="gen" xlink:href="MG925902" xlink:type="simple">MG925902</ext-link></bold>
                </td><td rowspan="1" colspan="1">
                  <bold><ext-link xmlns:xlink="http://www.w3.org/1999/xlink" ext-link-type="gen" xlink:href="MG925999" xlink:type="simple">MG925999</ext-link></bold>
                </td><td rowspan="1" colspan="1">Indonesia</td><td rowspan="1" colspan="1">2000</td><td rowspan="1" colspan="1">Wolseley, P.A. s.n.</td><td rowspan="1" colspan="1">BM:1104069</td></tr><tr><td rowspan="1" colspan="1">483</td><td rowspan="1" colspan="1">
                  <bold><ext-link xmlns:xlink="http://www.w3.org/1999/xlink" ext-link-type="gen" xlink:href="MK352127" xlink:type="simple">MK352127</ext-link></bold>
                </td><td rowspan="1" colspan="1">
                  <bold><ext-link xmlns:xlink="http://www.w3.org/1999/xlink" ext-link-type="gen" xlink:href="MK352306" xlink:type="simple">MK352306</ext-link></bold>
                </td><td rowspan="1" colspan="1">Thailand</td><td rowspan="1" colspan="1">1993</td><td rowspan="1" colspan="1">James, P.W. &amp; Wolseley, P.A. 2491</td><td rowspan="1" colspan="1">BM</td></tr><tr><td rowspan="1" colspan="1">1004</td><td rowspan="1" colspan="1">
                  <bold><ext-link xmlns:xlink="http://www.w3.org/1999/xlink" ext-link-type="gen" xlink:href="MK412422" xlink:type="simple">MK412422</ext-link></bold>
                </td><td rowspan="1" colspan="1">–</td><td rowspan="1" colspan="1">Thailand</td><td rowspan="1" colspan="1">1993</td><td rowspan="1" colspan="1">James, P.W. &amp; Wolseley, P.A. 1847</td><td rowspan="1" colspan="1">BM</td></tr><tr><td rowspan="1" colspan="1"><italic><tp:taxon-name><tp:taxon-name-part taxon-name-part-type="genus" reg="Phyllopsora">P.</tp:taxon-name-part><tp:taxon-name-part taxon-name-part-type="species" reg="phaeobyssina">phaeobyssina</tp:taxon-name-part></tp:taxon-name></italic> (Vain.) Timdal</td><td rowspan="1" colspan="1">478</td><td rowspan="1" colspan="1">
                  <ext-link xmlns:xlink="http://www.w3.org/1999/xlink" ext-link-type="gen" xlink:href="MK352123" xlink:type="simple">MK352123</ext-link>
                </td><td rowspan="1" colspan="1">
                  <ext-link xmlns:xlink="http://www.w3.org/1999/xlink" ext-link-type="gen" xlink:href="MK352302" xlink:type="simple">MK352302</ext-link>
                </td><td rowspan="1" colspan="1">Trinidad And Tobago</td><td rowspan="1" colspan="1">2008</td><td rowspan="1" colspan="1">Rui, S. &amp; Timdal, E. 10872</td><td rowspan="1" colspan="1">O</td></tr><tr><td rowspan="6" colspan="1"><italic><tp:taxon-name><tp:taxon-name-part taxon-name-part-type="genus" reg="Phyllopsora">P.</tp:taxon-name-part><tp:taxon-name-part taxon-name-part-type="species" reg="porphyromelaena">porphyromelaena</tp:taxon-name-part></tp:taxon-name></italic> (Vain.) Zahlbr. ch1</td><td rowspan="1" colspan="1">490</td><td rowspan="1" colspan="1">
                  <bold><ext-link xmlns:xlink="http://www.w3.org/1999/xlink" ext-link-type="gen" xlink:href="MK412416" xlink:type="simple">MK412416</ext-link></bold>
                </td><td rowspan="1" colspan="1">
                  <bold><ext-link xmlns:xlink="http://www.w3.org/1999/xlink" ext-link-type="gen" xlink:href="MK412482" xlink:type="simple">MK412482</ext-link></bold>
                </td><td rowspan="1" colspan="1">Thailand</td><td rowspan="1" colspan="1">1994</td><td rowspan="1" colspan="1">Wolseley, P. &amp; Kanajriavanit, S. s.n.</td><td rowspan="1" colspan="1">BM:1104012</td></tr><tr><td rowspan="1" colspan="1">498</td><td rowspan="1" colspan="1">
                  <ext-link xmlns:xlink="http://www.w3.org/1999/xlink" ext-link-type="gen" xlink:href="MG925904" xlink:type="simple">MG925904</ext-link>
                </td><td rowspan="1" colspan="1">
                  <ext-link xmlns:xlink="http://www.w3.org/1999/xlink" ext-link-type="gen" xlink:href="MG926001" xlink:type="simple">MG926001</ext-link>
                </td><td rowspan="1" colspan="1">La Réunion</td><td rowspan="1" colspan="1">1996</td><td rowspan="1" colspan="1">Krog, H. &amp; Timdal, E. RE07/17</td><td rowspan="1" colspan="1">O</td></tr><tr><td rowspan="1" colspan="1">502</td><td rowspan="1" colspan="1">
                  <ext-link xmlns:xlink="http://www.w3.org/1999/xlink" ext-link-type="gen" xlink:href="MK352135" xlink:type="simple">MK352135</ext-link>
                </td><td rowspan="1" colspan="1">
                  <ext-link xmlns:xlink="http://www.w3.org/1999/xlink" ext-link-type="gen" xlink:href="MK352314" xlink:type="simple">MK352314</ext-link>
                </td><td rowspan="1" colspan="1">Japan</td><td rowspan="1" colspan="1">1995</td><td rowspan="1" colspan="1">Thor, G. 12941</td><td rowspan="1" colspan="1">UPS</td></tr><tr><td rowspan="1" colspan="1">1050</td><td rowspan="1" colspan="1">
                  <ext-link xmlns:xlink="http://www.w3.org/1999/xlink" ext-link-type="gen" xlink:href="MK352164" xlink:type="simple">MK352164</ext-link>
                </td><td rowspan="1" colspan="1">
                  <ext-link xmlns:xlink="http://www.w3.org/1999/xlink" ext-link-type="gen" xlink:href="MK352339" xlink:type="simple">MK352339</ext-link>
                </td><td rowspan="1" colspan="1">Kenya</td><td rowspan="1" colspan="1">2002</td><td rowspan="1" colspan="1">Killmann, D. &amp; Fischer, E. s.n.</td><td rowspan="1" colspan="1">hb. Killmann</td></tr><tr><td rowspan="1" colspan="1">1429</td><td rowspan="1" colspan="1">
                  <bold><ext-link xmlns:xlink="http://www.w3.org/1999/xlink" ext-link-type="gen" xlink:href="MK412444" xlink:type="simple">MK412444</ext-link></bold>
                </td><td rowspan="1" colspan="1">–</td><td rowspan="1" colspan="1">Sri Lanka</td><td rowspan="1" colspan="1">2007</td><td rowspan="1" colspan="1">Jayalal, U. B9-4-3-3</td><td rowspan="1" colspan="1">PDA</td></tr><tr><td rowspan="1" colspan="1">7207</td><td rowspan="1" colspan="1">
                  <bold><ext-link xmlns:xlink="http://www.w3.org/1999/xlink" ext-link-type="gen" xlink:href="MK412464" xlink:type="simple">MK412464</ext-link></bold>
                </td><td rowspan="1" colspan="1">
                  <bold><ext-link xmlns:xlink="http://www.w3.org/1999/xlink" ext-link-type="gen" xlink:href="MK412507" xlink:type="simple">MK412507</ext-link></bold>
                </td><td rowspan="1" colspan="1">Sri Lanka</td><td rowspan="1" colspan="1">2017</td><td rowspan="1" colspan="1">Kistenich S. &amp; Weerakoon, G. SK1-634</td><td rowspan="1" colspan="1">PDA</td></tr><tr><td rowspan="5" colspan="1"><italic><tp:taxon-name><tp:taxon-name-part taxon-name-part-type="genus" reg="Phyllopsora">P.</tp:taxon-name-part><tp:taxon-name-part taxon-name-part-type="species" reg="porphyromelaena">porphyromelaena</tp:taxon-name-part></tp:taxon-name></italic> ch2</td><td rowspan="1" colspan="1">491</td><td rowspan="1" colspan="1">
                  <bold><ext-link xmlns:xlink="http://www.w3.org/1999/xlink" ext-link-type="gen" xlink:href="MK412417" xlink:type="simple">MK412417</ext-link></bold>
                </td><td rowspan="1" colspan="1">
                  <bold><ext-link xmlns:xlink="http://www.w3.org/1999/xlink" ext-link-type="gen" xlink:href="MK412483" xlink:type="simple">MK412483</ext-link></bold>
                </td><td rowspan="1" colspan="1">Thailand</td><td rowspan="1" colspan="1">1993</td><td rowspan="1" colspan="1">Aguirre–Hudson, B. &amp; Wolseley, P.A. 1663</td><td rowspan="1" colspan="1">BM</td></tr><tr><td rowspan="1" colspan="1">496</td><td rowspan="1" colspan="1">
                  <ext-link xmlns:xlink="http://www.w3.org/1999/xlink" ext-link-type="gen" xlink:href="MK352133" xlink:type="simple">MK352133</ext-link>
                </td><td rowspan="1" colspan="1">–</td><td rowspan="1" colspan="1">Tanzania</td><td rowspan="1" colspan="1">1989</td><td rowspan="1" colspan="1">Krog, H. 4T16/019</td><td rowspan="1" colspan="1">O</td></tr><tr><td rowspan="1" colspan="1">503</td><td rowspan="1" colspan="1">
                  <ext-link xmlns:xlink="http://www.w3.org/1999/xlink" ext-link-type="gen" xlink:href="MK352136" xlink:type="simple">MK352136</ext-link>
                </td><td rowspan="1" colspan="1">
                  <ext-link xmlns:xlink="http://www.w3.org/1999/xlink" ext-link-type="gen" xlink:href="MK352315" xlink:type="simple">MK352315</ext-link>
                </td><td rowspan="1" colspan="1">Japan</td><td rowspan="1" colspan="1">2006</td><td rowspan="1" colspan="1">Thor, G. 21238</td><td rowspan="1" colspan="1">UPS</td></tr><tr><td rowspan="1" colspan="1">6436</td><td rowspan="1" colspan="1">
                  <bold><ext-link xmlns:xlink="http://www.w3.org/1999/xlink" ext-link-type="gen" xlink:href="MK412454" xlink:type="simple">MK412454</ext-link></bold>
                </td><td rowspan="1" colspan="1">
                  <bold><ext-link xmlns:xlink="http://www.w3.org/1999/xlink" ext-link-type="gen" xlink:href="MK412497" xlink:type="simple">MK412497</ext-link></bold>
                </td><td rowspan="1" colspan="1">Malaysia</td><td rowspan="1" colspan="1">2014</td><td rowspan="1" colspan="1">Paukov, A. 2233</td><td rowspan="1" colspan="1">B</td></tr><tr><td rowspan="1" colspan="1">7208</td><td rowspan="1" colspan="1">
                  <bold><ext-link xmlns:xlink="http://www.w3.org/1999/xlink" ext-link-type="gen" xlink:href="MK352255" xlink:type="simple">MK352255</ext-link></bold>
                </td><td rowspan="1" colspan="1">
                  <bold><ext-link xmlns:xlink="http://www.w3.org/1999/xlink" ext-link-type="gen" xlink:href="MK352421" xlink:type="simple">MK352421</ext-link></bold>
                </td><td rowspan="1" colspan="1">Sri Lanka</td><td rowspan="1" colspan="1">2017</td><td rowspan="1" colspan="1">Kistenich, S. &amp; Weerakoon, G. SK1-631</td><td rowspan="1" colspan="1">PDA</td></tr><tr><td rowspan="1" colspan="1"><italic><tp:taxon-name><tp:taxon-name-part taxon-name-part-type="genus" reg="Phyllopsora">P.</tp:taxon-name-part><tp:taxon-name-part taxon-name-part-type="species" reg="porphyromelaena">porphyromelaena</tp:taxon-name-part></tp:taxon-name></italic> ch2</td><td rowspan="1" colspan="1">7479</td><td rowspan="1" colspan="1">
                  <bold><ext-link xmlns:xlink="http://www.w3.org/1999/xlink" ext-link-type="gen" xlink:href="MK412475" xlink:type="simple">MK412475</ext-link></bold>
                </td><td rowspan="1" colspan="1">
                  <bold><ext-link xmlns:xlink="http://www.w3.org/1999/xlink" ext-link-type="gen" xlink:href="MK412519" xlink:type="simple">MK412519</ext-link></bold>
                </td><td rowspan="1" colspan="1">Japan</td><td rowspan="1" colspan="1">2017</td><td rowspan="1" colspan="1">Haugan, R. &amp; Timdal, E. 16753</td><td rowspan="1" colspan="1">O:L:209897</td></tr><tr><td rowspan="2" colspan="1"><italic><tp:taxon-name><tp:taxon-name-part taxon-name-part-type="genus" reg="Phyllopsora">P.</tp:taxon-name-part><tp:taxon-name-part taxon-name-part-type="species" reg="porphyromelaena">porphyromelaena</tp:taxon-name-part></tp:taxon-name></italic> ch3</td><td rowspan="1" colspan="1">492</td><td rowspan="1" colspan="1">
                  <bold><ext-link xmlns:xlink="http://www.w3.org/1999/xlink" ext-link-type="gen" xlink:href="MK352130" xlink:type="simple">MK352130</ext-link></bold>
                </td><td rowspan="1" colspan="1">
                  <bold><ext-link xmlns:xlink="http://www.w3.org/1999/xlink" ext-link-type="gen" xlink:href="MK352310" xlink:type="simple">MK352310</ext-link></bold>
                </td><td rowspan="1" colspan="1">Thailand</td><td rowspan="1" colspan="1">1993</td><td rowspan="1" colspan="1">Aguirre, B., James, P.W. &amp; Wolseley, P. 2857</td><td rowspan="1" colspan="1">BM</td></tr><tr><td rowspan="1" colspan="1">494</td><td rowspan="1" colspan="1">
                  <bold><ext-link xmlns:xlink="http://www.w3.org/1999/xlink" ext-link-type="gen" xlink:href="MK352132" xlink:type="simple">MK352132</ext-link></bold>
                </td><td rowspan="1" colspan="1">
                  <bold><ext-link xmlns:xlink="http://www.w3.org/1999/xlink" ext-link-type="gen" xlink:href="MK352312" xlink:type="simple">MK352312</ext-link></bold>
                </td><td rowspan="1" colspan="1">Thailand</td><td rowspan="1" colspan="1">1993</td><td rowspan="1" colspan="1">Aguirre, B., James, P.W. &amp; Wolseley, P. 2481</td><td rowspan="1" colspan="1">BM</td></tr><tr><td rowspan="4" colspan="1"><italic><tp:taxon-name><tp:taxon-name-part taxon-name-part-type="genus" reg="Phyllopsora">P.</tp:taxon-name-part><tp:taxon-name-part taxon-name-part-type="species" reg="pseudocorallina">pseudocorallina</tp:taxon-name-part></tp:taxon-name></italic> Kistenich &amp; Timdal</td><td rowspan="1" colspan="1">1034</td><td rowspan="1" colspan="1">
                  <bold><ext-link xmlns:xlink="http://www.w3.org/1999/xlink" ext-link-type="gen" xlink:href="MK412430" xlink:type="simple">MK412430</ext-link></bold>
                </td><td rowspan="1" colspan="1">
                  <bold><ext-link xmlns:xlink="http://www.w3.org/1999/xlink" ext-link-type="gen" xlink:href="MK412491" xlink:type="simple">MK412491</ext-link></bold>
                </td><td rowspan="1" colspan="1">Cambodia</td><td rowspan="1" colspan="1">2005</td><td rowspan="1" colspan="1">Kashiwadani, H. 47806</td><td rowspan="1" colspan="1">TNS</td></tr><tr><td rowspan="1" colspan="1">1418</td><td rowspan="1" colspan="1">
                  <bold><ext-link xmlns:xlink="http://www.w3.org/1999/xlink" ext-link-type="gen" xlink:href="MK412437" xlink:type="simple">MK412437</ext-link></bold>
                </td><td rowspan="1" colspan="1">–</td><td rowspan="1" colspan="1">Malaysia</td><td rowspan="1" colspan="1">2012</td><td rowspan="1" colspan="1">Thüs, H., Wolseley, P. &amp; Vairappan, C. M001a</td><td rowspan="1" colspan="1">BORH</td></tr><tr><td rowspan="1" colspan="1">1419</td><td rowspan="1" colspan="1">
                  <bold><ext-link xmlns:xlink="http://www.w3.org/1999/xlink" ext-link-type="gen" xlink:href="MK412438" xlink:type="simple">MK412438</ext-link></bold>
                </td><td rowspan="1" colspan="1">–</td><td rowspan="1" colspan="1">Malaysia</td><td rowspan="1" colspan="1">2012</td><td rowspan="1" colspan="1">Thüs, H., Wolseley, P. &amp; Vairappan, C. M005</td><td rowspan="1" colspan="1">BORH</td></tr><tr><td rowspan="1" colspan="1">6356</td><td rowspan="1" colspan="1">
                  <bold><ext-link xmlns:xlink="http://www.w3.org/1999/xlink" ext-link-type="gen" xlink:href="MK412449" xlink:type="simple">MK412449</ext-link></bold>
                </td><td rowspan="1" colspan="1">
                  <bold><ext-link xmlns:xlink="http://www.w3.org/1999/xlink" ext-link-type="gen" xlink:href="MK412495" xlink:type="simple">MK412495</ext-link></bold>
                </td><td rowspan="1" colspan="1">Papua New Guinea</td><td rowspan="1" colspan="1">1992</td><td rowspan="1" colspan="1">Diederich, P. 11386</td><td rowspan="1" colspan="1">hb. Diederich</td></tr><tr><td rowspan="2" colspan="1"><italic><tp:taxon-name><tp:taxon-name-part taxon-name-part-type="genus" reg="Phyllopsora">P.</tp:taxon-name-part><tp:taxon-name-part taxon-name-part-type="species" reg="pyxinoides">pyxinoides</tp:taxon-name-part></tp:taxon-name></italic> (Nyl.) Kistenich et al.</td><td rowspan="1" colspan="1">3574</td><td rowspan="1" colspan="1">
                  <ext-link xmlns:xlink="http://www.w3.org/1999/xlink" ext-link-type="gen" xlink:href="MK352191" xlink:type="simple">MK352191</ext-link>
                </td><td rowspan="1" colspan="1">–</td><td rowspan="1" colspan="1">Brazil</td><td rowspan="1" colspan="1">2014</td><td rowspan="1" colspan="1">Cáceres, M., Haugan, R. &amp; Timdal, E. 21024</td><td rowspan="1" colspan="1">O</td></tr><tr><td rowspan="1" colspan="1">7358</td><td rowspan="1" colspan="1">
                  <ext-link xmlns:xlink="http://www.w3.org/1999/xlink" ext-link-type="gen" xlink:href="MK352274" xlink:type="simple">MK352274</ext-link>
                </td><td rowspan="1" colspan="1">–</td><td rowspan="1" colspan="1">USA</td><td rowspan="1" colspan="1">1991</td><td rowspan="1" colspan="1">Ryan, B. 27530</td><td rowspan="1" colspan="1">O</td></tr><tr><td rowspan="2" colspan="1"><italic><tp:taxon-name><tp:taxon-name-part taxon-name-part-type="genus" reg="Phyllopsora">P.</tp:taxon-name-part><tp:taxon-name-part taxon-name-part-type="species" reg="rappiana">rappiana</tp:taxon-name-part></tp:taxon-name></italic> (Brako) Elix</td><td rowspan="1" colspan="1">6737</td><td rowspan="1" colspan="1">
                  <ext-link xmlns:xlink="http://www.w3.org/1999/xlink" ext-link-type="gen" xlink:href="MK352240" xlink:type="simple">MK352240</ext-link>
                </td><td rowspan="1" colspan="1">
                  <ext-link xmlns:xlink="http://www.w3.org/1999/xlink" ext-link-type="gen" xlink:href="MK352407" xlink:type="simple">MK352407</ext-link>
                </td><td rowspan="1" colspan="1">Australia</td><td rowspan="1" colspan="1">2005</td><td rowspan="1" colspan="1">Elix, J. 36867</td><td rowspan="1" colspan="1">O</td></tr><tr><td rowspan="1" colspan="1">7175</td><td rowspan="1" colspan="1">
                  <ext-link xmlns:xlink="http://www.w3.org/1999/xlink" ext-link-type="gen" xlink:href="MK352250" xlink:type="simple">MK352250</ext-link>
                </td><td rowspan="1" colspan="1">
                  <ext-link xmlns:xlink="http://www.w3.org/1999/xlink" ext-link-type="gen" xlink:href="MK352417" xlink:type="simple">MK352417</ext-link>
                </td><td rowspan="1" colspan="1">Panama</td><td rowspan="1" colspan="1">2010</td><td rowspan="1" colspan="1">v.d. Boom, P. 43820</td><td rowspan="1" colspan="1">hb. v.d. Boom</td></tr><tr><td rowspan="4" colspan="1"><italic><tp:taxon-name><tp:taxon-name-part taxon-name-part-type="genus" reg="Phyllopsora">P.</tp:taxon-name-part><tp:taxon-name-part taxon-name-part-type="species" reg="rosei">rosei</tp:taxon-name-part></tp:taxon-name></italic> Coppins &amp; P. James</td><td rowspan="1" colspan="1">1299</td><td rowspan="1" colspan="1">
                  <ext-link xmlns:xlink="http://www.w3.org/1999/xlink" ext-link-type="gen" xlink:href="MK352168" xlink:type="simple">MK352168</ext-link>
                </td><td rowspan="1" colspan="1">–</td><td rowspan="1" colspan="1">UK</td><td rowspan="1" colspan="1">1992</td><td rowspan="1" colspan="1">Coppins, B., James, P.W. &amp; Poelt, J. Sc92/446</td><td rowspan="1" colspan="1">GZU</td></tr><tr><td rowspan="1" colspan="1">6339</td><td rowspan="1" colspan="1">
                  <ext-link xmlns:xlink="http://www.w3.org/1999/xlink" ext-link-type="gen" xlink:href="MK352228" xlink:type="simple">MK352228</ext-link>
                </td><td rowspan="1" colspan="1">
                  <ext-link xmlns:xlink="http://www.w3.org/1999/xlink" ext-link-type="gen" xlink:href="MK352398" xlink:type="simple">MK352398</ext-link>
                </td><td rowspan="1" colspan="1">France</td><td rowspan="1" colspan="1">2000</td><td rowspan="1" colspan="1">Diederich, P. 14602</td><td rowspan="1" colspan="1">hb. Diederich</td></tr><tr><td rowspan="1" colspan="1">7356</td><td rowspan="1" colspan="1">
                  <ext-link xmlns:xlink="http://www.w3.org/1999/xlink" ext-link-type="gen" xlink:href="MK352272" xlink:type="simple">MK352272</ext-link>
                </td><td rowspan="1" colspan="1">
                  <ext-link xmlns:xlink="http://www.w3.org/1999/xlink" ext-link-type="gen" xlink:href="MK352436" xlink:type="simple">MK352436</ext-link>
                </td><td rowspan="1" colspan="1">France</td><td rowspan="1" colspan="1">1990</td><td rowspan="1" colspan="1">Diederich, P. 9247</td><td rowspan="1" colspan="1">hb. Diederich</td></tr><tr><td rowspan="1" colspan="1">7357</td><td rowspan="1" colspan="1">
                  <ext-link xmlns:xlink="http://www.w3.org/1999/xlink" ext-link-type="gen" xlink:href="MK352273" xlink:type="simple">MK352273</ext-link>
                </td><td rowspan="1" colspan="1">–</td><td rowspan="1" colspan="1">UK</td><td rowspan="1" colspan="1">1992</td><td rowspan="1" colspan="1">Coppins, B., James, P.W. &amp; Poelt, J. Sc92/193</td><td rowspan="1" colspan="1">GZU</td></tr><tr><td rowspan="5" colspan="1"><italic><tp:taxon-name><tp:taxon-name-part taxon-name-part-type="genus" reg="Phyllopsora">P.</tp:taxon-name-part><tp:taxon-name-part taxon-name-part-type="species" reg="sabahana">sabahana</tp:taxon-name-part></tp:taxon-name></italic> Kistenich &amp; Timdal</td><td rowspan="1" colspan="1">1265</td><td rowspan="1" colspan="1">
                  <bold><ext-link xmlns:xlink="http://www.w3.org/1999/xlink" ext-link-type="gen" xlink:href="MK412434" xlink:type="simple">MK412434</ext-link></bold>
                </td><td rowspan="1" colspan="1">–</td><td rowspan="1" colspan="1">Malaysia</td><td rowspan="1" colspan="1">2012</td><td rowspan="1" colspan="1">Wolseley, P., Thüs, H. &amp; Vairappan, C. S.B.oQ.3</td><td rowspan="1" colspan="1">BORH</td></tr><tr><td rowspan="1" colspan="1">1423</td><td rowspan="1" colspan="1">
                  <bold><ext-link xmlns:xlink="http://www.w3.org/1999/xlink" ext-link-type="gen" xlink:href="MK412441" xlink:type="simple">MK412441</ext-link></bold>
                </td><td rowspan="1" colspan="1">–</td><td rowspan="1" colspan="1">Malaysia</td><td rowspan="1" colspan="1">2012</td><td rowspan="1" colspan="1">Thüs, H., Wolseley, P. &amp; Vairappan, C. M089</td><td rowspan="1" colspan="1">BORH</td></tr><tr><td rowspan="1" colspan="1">1425</td><td rowspan="1" colspan="1">
                  <bold><ext-link xmlns:xlink="http://www.w3.org/1999/xlink" ext-link-type="gen" xlink:href="MK412442" xlink:type="simple">MK412442</ext-link></bold>
                </td><td rowspan="1" colspan="1">–</td><td rowspan="1" colspan="1">Malaysia</td><td rowspan="1" colspan="1">2012</td><td rowspan="1" colspan="1">Wolseley, P., Thüs, H. &amp; Vairappan, C. D.8.02.4</td><td rowspan="1" colspan="1">BORH</td></tr><tr><td rowspan="1" colspan="1">6435</td><td rowspan="1" colspan="1">
                  <bold><ext-link xmlns:xlink="http://www.w3.org/1999/xlink" ext-link-type="gen" xlink:href="MK412453" xlink:type="simple">MK412453</ext-link></bold>
                </td><td rowspan="1" colspan="1">
                  <bold><ext-link xmlns:xlink="http://www.w3.org/1999/xlink" ext-link-type="gen" xlink:href="MK412496" xlink:type="simple">MK412496</ext-link></bold>
                </td><td rowspan="1" colspan="1">Malaysia</td><td rowspan="1" colspan="1">2014</td><td rowspan="1" colspan="1">Paukov, A. 2230</td><td rowspan="1" colspan="1">B</td></tr><tr><td rowspan="1" colspan="1">6457</td><td rowspan="1" colspan="1">
                  <bold><ext-link xmlns:xlink="http://www.w3.org/1999/xlink" ext-link-type="gen" xlink:href="MK412455" xlink:type="simple">MK412455</ext-link></bold>
                </td><td rowspan="1" colspan="1">
                  <bold><ext-link xmlns:xlink="http://www.w3.org/1999/xlink" ext-link-type="gen" xlink:href="MK412498" xlink:type="simple">MK412498</ext-link></bold>
                </td><td rowspan="1" colspan="1">Malaysia</td><td rowspan="1" colspan="1">2014</td><td rowspan="1" colspan="1">Paukov, A. 2229</td><td rowspan="1" colspan="1">B</td></tr><tr><td rowspan="3" colspan="1"><italic><tp:taxon-name><tp:taxon-name-part taxon-name-part-type="genus" reg="Phyllopsora">P.</tp:taxon-name-part><tp:taxon-name-part taxon-name-part-type="species" reg="santensis">santensis</tp:taxon-name-part></tp:taxon-name></italic> (Tuck.) Swinscow &amp; Krog</td><td rowspan="1" colspan="1">2043</td><td rowspan="1" colspan="1">
                  <ext-link xmlns:xlink="http://www.w3.org/1999/xlink" ext-link-type="gen" xlink:href="MK352179" xlink:type="simple">MK352179</ext-link>
                </td><td rowspan="1" colspan="1">
                  <ext-link xmlns:xlink="http://www.w3.org/1999/xlink" ext-link-type="gen" xlink:href="MK352351" xlink:type="simple">MK352351</ext-link>
                </td><td rowspan="1" colspan="1">Bolivia</td><td rowspan="1" colspan="1">2009</td><td rowspan="1" colspan="1">Flakus, A. &amp; Rodriguez, P. 15581</td><td rowspan="1" colspan="1">O</td></tr><tr><td rowspan="1" colspan="1">4038</td><td rowspan="1" colspan="1">
                  <ext-link xmlns:xlink="http://www.w3.org/1999/xlink" ext-link-type="gen" xlink:href="MK352200" xlink:type="simple">MK352200</ext-link>
                </td><td rowspan="1" colspan="1">
                  <ext-link xmlns:xlink="http://www.w3.org/1999/xlink" ext-link-type="gen" xlink:href="MK352371" xlink:type="simple">MK352371</ext-link>
                </td><td rowspan="1" colspan="1">Panama</td><td rowspan="1" colspan="1">2010</td><td rowspan="1" colspan="1">v.d. Boom, P. 44704</td><td rowspan="1" colspan="1">hb. v.d. Boom</td></tr><tr><td rowspan="1" colspan="1">4051</td><td rowspan="1" colspan="1">
                  <ext-link xmlns:xlink="http://www.w3.org/1999/xlink" ext-link-type="gen" xlink:href="MK352207" xlink:type="simple">MK352207</ext-link>
                </td><td rowspan="1" colspan="1">
                  <ext-link xmlns:xlink="http://www.w3.org/1999/xlink" ext-link-type="gen" xlink:href="MK352378" xlink:type="simple">MK352378</ext-link>
                </td><td rowspan="1" colspan="1">Brazil</td><td rowspan="1" colspan="1">2015</td><td rowspan="1" colspan="1">Kistenich, S. &amp; Timdal, E. SK1-79</td><td rowspan="1" colspan="1">O</td></tr><tr><td rowspan="4" colspan="1"><italic><tp:taxon-name><tp:taxon-name-part taxon-name-part-type="genus" reg="Phyllopsora">P.</tp:taxon-name-part><tp:taxon-name-part taxon-name-part-type="species" reg="siamensis">siamensis</tp:taxon-name-part></tp:taxon-name></italic> Kistenich &amp; Timdal</td><td rowspan="1" colspan="1">448</td><td rowspan="1" colspan="1">
                  <bold><ext-link xmlns:xlink="http://www.w3.org/1999/xlink" ext-link-type="gen" xlink:href="MK412410" xlink:type="simple">MK412410</ext-link></bold>
                </td><td rowspan="1" colspan="1">
                  <bold><ext-link xmlns:xlink="http://www.w3.org/1999/xlink" ext-link-type="gen" xlink:href="MK412477" xlink:type="simple">MK412477</ext-link></bold>
                </td><td rowspan="1" colspan="1">Thailand</td><td rowspan="1" colspan="1">1993</td><td rowspan="1" colspan="1">Wolseley, P.A. &amp; Boonpragob, K. 3245</td><td rowspan="1" colspan="1">BM</td></tr><tr><td rowspan="1" colspan="1">996</td><td rowspan="1" colspan="1">
                  <bold><ext-link xmlns:xlink="http://www.w3.org/1999/xlink" ext-link-type="gen" xlink:href="MK412418" xlink:type="simple">MK412418</ext-link></bold>
                </td><td rowspan="1" colspan="1">
                  <bold><ext-link xmlns:xlink="http://www.w3.org/1999/xlink" ext-link-type="gen" xlink:href="MK412484" xlink:type="simple">MK412484</ext-link></bold>
                </td><td rowspan="1" colspan="1">Thailand</td><td rowspan="1" colspan="1">1992</td><td rowspan="1" colspan="1">Wolseley, P.A. &amp; Onsar 5590</td><td rowspan="1" colspan="1">BM</td></tr><tr><td rowspan="1" colspan="1">997</td><td rowspan="1" colspan="1">
                  <bold><ext-link xmlns:xlink="http://www.w3.org/1999/xlink" ext-link-type="gen" xlink:href="MK412419" xlink:type="simple">MK412419</ext-link></bold>
                </td><td rowspan="1" colspan="1">
                  <bold><ext-link xmlns:xlink="http://www.w3.org/1999/xlink" ext-link-type="gen" xlink:href="MK412485" xlink:type="simple">MK412485</ext-link></bold>
                </td><td rowspan="1" colspan="1">Thailand</td><td rowspan="1" colspan="1">1993</td><td rowspan="1" colspan="1">Aguirre–Hudson, B. &amp; Wolseley, P.A. 1643</td><td rowspan="1" colspan="1">BM</td></tr><tr><td rowspan="1" colspan="1">1010</td><td rowspan="1" colspan="1">
                  <bold><ext-link xmlns:xlink="http://www.w3.org/1999/xlink" ext-link-type="gen" xlink:href="MK412423" xlink:type="simple">MK412423</ext-link></bold>
                </td><td rowspan="1" colspan="1">
                  <bold><ext-link xmlns:xlink="http://www.w3.org/1999/xlink" ext-link-type="gen" xlink:href="MK412487" xlink:type="simple">MK412487</ext-link></bold>
                </td><td rowspan="1" colspan="1">Thailand</td><td rowspan="1" colspan="1">1992</td><td rowspan="1" colspan="1">Wolseley, P.A. &amp; Aguirre–Hudson, B. 5580</td><td rowspan="1" colspan="1">BM</td></tr><tr><td rowspan="1" colspan="1"><italic>P.</italic> sp. 1</td><td rowspan="1" colspan="1">7230</td><td rowspan="1" colspan="1">
                  <bold><ext-link xmlns:xlink="http://www.w3.org/1999/xlink" ext-link-type="gen" xlink:href="MK352259" xlink:type="simple">MK352259</ext-link></bold>
                </td><td rowspan="1" colspan="1">
                  <bold><ext-link xmlns:xlink="http://www.w3.org/1999/xlink" ext-link-type="gen" xlink:href="MK352425" xlink:type="simple">MK352425</ext-link></bold>
                </td><td rowspan="1" colspan="1">Sri Lanka</td><td rowspan="1" colspan="1">2017</td><td rowspan="1" colspan="1">Kistenich, S. &amp; Weerakoon, G. SK1-545</td><td rowspan="1" colspan="1">PDA</td></tr><tr><td rowspan="1" colspan="1"><italic>P.</italic> sp. 2</td><td rowspan="1" colspan="1">1017</td><td rowspan="1" colspan="1">
                  <bold><ext-link xmlns:xlink="http://www.w3.org/1999/xlink" ext-link-type="gen" xlink:href="MK352148" xlink:type="simple">MK352148</ext-link></bold>
                </td><td rowspan="1" colspan="1">–</td><td rowspan="1" colspan="1">Malaysia</td><td rowspan="1" colspan="1">1997</td><td rowspan="1" colspan="1">Wolseley, P. s.n.</td><td rowspan="1" colspan="1">BM:1104019</td></tr><tr><td rowspan="1" colspan="1"><italic>P.</italic> sp. 3</td><td rowspan="1" colspan="1">7227</td><td rowspan="1" colspan="1">
                  <bold><ext-link xmlns:xlink="http://www.w3.org/1999/xlink" ext-link-type="gen" xlink:href="MK352258" xlink:type="simple">MK352258</ext-link></bold>
                </td><td rowspan="1" colspan="1">
                  <bold><ext-link xmlns:xlink="http://www.w3.org/1999/xlink" ext-link-type="gen" xlink:href="MK352424" xlink:type="simple">MK352424</ext-link></bold>
                </td><td rowspan="1" colspan="1">Sri Lanka</td><td rowspan="1" colspan="1">2017</td><td rowspan="1" colspan="1">Kistenich, S. &amp; Weerakoon, G. SK1-555</td><td rowspan="1" colspan="1">PDA</td></tr><tr><td rowspan="1" colspan="1"><italic>P.</italic> sp. 4</td><td rowspan="1" colspan="1">7231</td><td rowspan="1" colspan="1">
                  <bold><ext-link xmlns:xlink="http://www.w3.org/1999/xlink" ext-link-type="gen" xlink:href="MK412471" xlink:type="simple">MK412471</ext-link></bold>
                </td><td rowspan="1" colspan="1">
                  <bold><ext-link xmlns:xlink="http://www.w3.org/1999/xlink" ext-link-type="gen" xlink:href="MK412514" xlink:type="simple">MK412514</ext-link></bold>
                </td><td rowspan="1" colspan="1">Sri Lanka</td><td rowspan="1" colspan="1">2017</td><td rowspan="1" colspan="1">Kistenich S. &amp; Weerakoon, G. SK1-570</td><td rowspan="1" colspan="1">PDA</td></tr><tr><td rowspan="3" colspan="1"><italic><tp:taxon-name><tp:taxon-name-part taxon-name-part-type="genus" reg="Phyllopsora">P.</tp:taxon-name-part><tp:taxon-name-part taxon-name-part-type="species" reg="subhispidula">subhispidula</tp:taxon-name-part></tp:taxon-name></italic> (Nyl.) Kalb &amp; Elix</td><td rowspan="1" colspan="1">501</td><td rowspan="1" colspan="1">
                  <ext-link xmlns:xlink="http://www.w3.org/1999/xlink" ext-link-type="gen" xlink:href="MK352134" xlink:type="simple">MK352134</ext-link>
                </td><td rowspan="1" colspan="1">
                  <ext-link xmlns:xlink="http://www.w3.org/1999/xlink" ext-link-type="gen" xlink:href="MK352313" xlink:type="simple">MK352313</ext-link>
                </td><td rowspan="1" colspan="1">Tanzania</td><td rowspan="1" colspan="1">1989</td><td rowspan="1" colspan="1">Krog, H. 4T15/007</td><td rowspan="1" colspan="1">O</td></tr><tr><td rowspan="1" colspan="1">6738</td><td rowspan="1" colspan="1">
                  <ext-link xmlns:xlink="http://www.w3.org/1999/xlink" ext-link-type="gen" xlink:href="MK352241" xlink:type="simple">MK352241</ext-link>
                </td><td rowspan="1" colspan="1">
                  <ext-link xmlns:xlink="http://www.w3.org/1999/xlink" ext-link-type="gen" xlink:href="MK352408" xlink:type="simple">MK352408</ext-link>
                </td><td rowspan="1" colspan="1">La Réunion</td><td rowspan="1" colspan="1">1996</td><td rowspan="1" colspan="1">Krog, H. &amp; Timdal, E. RE36/15</td><td rowspan="1" colspan="1">O</td></tr><tr><td rowspan="1" colspan="1">6771</td><td rowspan="1" colspan="1">
                  <bold><ext-link xmlns:xlink="http://www.w3.org/1999/xlink" ext-link-type="gen" xlink:href="MK352249" xlink:type="simple">MK352249</ext-link></bold>
                </td><td rowspan="1" colspan="1">
                  <bold><ext-link xmlns:xlink="http://www.w3.org/1999/xlink" ext-link-type="gen" xlink:href="MK352416" xlink:type="simple">MK352416</ext-link></bold>
                </td><td rowspan="1" colspan="1">Sri Lanka</td><td rowspan="1" colspan="1">2017</td><td rowspan="1" colspan="1">Weerakoon, G. Hg29A</td><td rowspan="1" colspan="1">PDA</td></tr><tr><td rowspan="5" colspan="1"><italic><tp:taxon-name><tp:taxon-name-part taxon-name-part-type="genus" reg="Phyllopsora">P.</tp:taxon-name-part><tp:taxon-name-part taxon-name-part-type="species" reg="swinscowii">swinscowii</tp:taxon-name-part></tp:taxon-name></italic> Timdal &amp; Krog</td><td rowspan="1" colspan="1">476</td><td rowspan="1" colspan="1">
                  <ext-link xmlns:xlink="http://www.w3.org/1999/xlink" ext-link-type="gen" xlink:href="MK352121" xlink:type="simple">MK352121</ext-link>
                </td><td rowspan="1" colspan="1">
                  <ext-link xmlns:xlink="http://www.w3.org/1999/xlink" ext-link-type="gen" xlink:href="MK352300" xlink:type="simple">MK352300</ext-link>
                </td><td rowspan="1" colspan="1">Peru</td><td rowspan="1" colspan="1">2006</td><td rowspan="1" colspan="1">Timdal, E. 10190</td><td rowspan="1" colspan="1">O</td></tr><tr><td rowspan="1" colspan="1">525</td><td rowspan="1" colspan="1">
                  <ext-link xmlns:xlink="http://www.w3.org/1999/xlink" ext-link-type="gen" xlink:href="MK352143" xlink:type="simple">MK352143</ext-link>
                </td><td rowspan="1" colspan="1">–</td><td rowspan="1" colspan="1">Mauritius</td><td rowspan="1" colspan="1">1991</td><td rowspan="1" colspan="1">Krog, H. &amp; Timdal, E. MAU09/50</td><td rowspan="1" colspan="1">O</td></tr><tr><td rowspan="1" colspan="1">1025</td><td rowspan="1" colspan="1">
                  <ext-link xmlns:xlink="http://www.w3.org/1999/xlink" ext-link-type="gen" xlink:href="MK352151" xlink:type="simple">MK352151</ext-link>
                </td><td rowspan="1" colspan="1">
                  <ext-link xmlns:xlink="http://www.w3.org/1999/xlink" ext-link-type="gen" xlink:href="MK352326" xlink:type="simple">MK352326</ext-link>
                </td><td rowspan="1" colspan="1">Cuba</td><td rowspan="1" colspan="1">2007</td><td rowspan="1" colspan="1">Tønsberg, T. 37817</td><td rowspan="1" colspan="1">BG</td></tr><tr><td rowspan="1" colspan="1">1049</td><td rowspan="1" colspan="1">
                  <ext-link xmlns:xlink="http://www.w3.org/1999/xlink" ext-link-type="gen" xlink:href="MK352163" xlink:type="simple">MK352163</ext-link>
                </td><td rowspan="1" colspan="1">
                  <ext-link xmlns:xlink="http://www.w3.org/1999/xlink" ext-link-type="gen" xlink:href="MK352338" xlink:type="simple">MK352338</ext-link>
                </td><td rowspan="1" colspan="1">Kenya</td><td rowspan="1" colspan="1">2002</td><td rowspan="1" colspan="1">Killmann, D. &amp; Fischer, E. s.n.</td><td rowspan="1" colspan="1">hb. Killmann</td></tr><tr><td rowspan="1" colspan="1">4048</td><td rowspan="1" colspan="1">
                  <ext-link xmlns:xlink="http://www.w3.org/1999/xlink" ext-link-type="gen" xlink:href="MK352205" xlink:type="simple">MK352205</ext-link>
                </td><td rowspan="1" colspan="1">
                  <ext-link xmlns:xlink="http://www.w3.org/1999/xlink" ext-link-type="gen" xlink:href="MK352376" xlink:type="simple">MK352376</ext-link>
                </td><td rowspan="1" colspan="1">Brazil</td><td rowspan="1" colspan="1">2015</td><td rowspan="1" colspan="1">Kistenich, S. &amp; Timdal, E. SK1-115</td><td rowspan="1" colspan="1">O</td></tr><tr><td rowspan="3" colspan="1"><italic><tp:taxon-name><tp:taxon-name-part taxon-name-part-type="genus" reg="Phyllopsora">P.</tp:taxon-name-part><tp:taxon-name-part taxon-name-part-type="species" reg="teretiuscula">teretiuscula</tp:taxon-name-part></tp:taxon-name></italic> Timdal</td><td rowspan="1" colspan="1">1026</td><td rowspan="1" colspan="1">
                  <ext-link xmlns:xlink="http://www.w3.org/1999/xlink" ext-link-type="gen" xlink:href="MK352152" xlink:type="simple">MK352152</ext-link>
                </td><td rowspan="1" colspan="1">
                  <ext-link xmlns:xlink="http://www.w3.org/1999/xlink" ext-link-type="gen" xlink:href="MK352327" xlink:type="simple">MK352327</ext-link>
                </td><td rowspan="1" colspan="1">Cuba</td><td rowspan="1" colspan="1">2007</td><td rowspan="1" colspan="1">Tønsberg, T. 37814</td><td rowspan="1" colspan="1">BG</td></tr><tr><td rowspan="1" colspan="1">1306</td><td rowspan="1" colspan="1">
                  <ext-link xmlns:xlink="http://www.w3.org/1999/xlink" ext-link-type="gen" xlink:href="MK352171" xlink:type="simple">MK352171</ext-link>
                </td><td rowspan="1" colspan="1">
                  <ext-link xmlns:xlink="http://www.w3.org/1999/xlink" ext-link-type="gen" xlink:href="MK352345" xlink:type="simple">MK352345</ext-link>
                </td><td rowspan="1" colspan="1">Costa Rica</td><td rowspan="1" colspan="1">2003</td><td rowspan="1" colspan="1">Hafellner &amp; Emmerer 1490</td><td rowspan="1" colspan="1">GZU</td></tr><tr><td rowspan="1" colspan="1">7474</td><td rowspan="1" colspan="1">
                  <ext-link xmlns:xlink="http://www.w3.org/1999/xlink" ext-link-type="gen" xlink:href="MK352278" xlink:type="simple">MK352278</ext-link>
                </td><td rowspan="1" colspan="1">
                  <ext-link xmlns:xlink="http://www.w3.org/1999/xlink" ext-link-type="gen" xlink:href="MK352438" xlink:type="simple">MK352438</ext-link>
                </td><td rowspan="1" colspan="1">Puerto Rico</td><td rowspan="1" colspan="1">1992</td><td rowspan="1" colspan="1">Harris, R.C. 27320</td><td rowspan="1" colspan="1">O</td></tr><tr><td rowspan="4" colspan="1"><italic><tp:taxon-name><tp:taxon-name-part taxon-name-part-type="genus" reg="Phyllopsora">P.</tp:taxon-name-part><tp:taxon-name-part taxon-name-part-type="species" reg="thaleriza">thaleriza</tp:taxon-name-part></tp:taxon-name></italic> (Stirt.) Brako</td><td rowspan="1" colspan="1">1048</td><td rowspan="1" colspan="1">
                  <ext-link xmlns:xlink="http://www.w3.org/1999/xlink" ext-link-type="gen" xlink:href="MK352162" xlink:type="simple">MK352162</ext-link>
                </td><td rowspan="1" colspan="1">
                  <ext-link xmlns:xlink="http://www.w3.org/1999/xlink" ext-link-type="gen" xlink:href="MK352337" xlink:type="simple">MK352337</ext-link>
                </td><td rowspan="1" colspan="1">Kenya</td><td rowspan="1" colspan="1">2003</td><td rowspan="1" colspan="1">Killmann, D. &amp; Fischer, E. s.n.</td><td rowspan="1" colspan="1">hb. Killmann</td></tr><tr><td rowspan="1" colspan="1">5465</td><td rowspan="1" colspan="1">
                  <ext-link xmlns:xlink="http://www.w3.org/1999/xlink" ext-link-type="gen" xlink:href="MG925880" xlink:type="simple">MG925880</ext-link>
                </td><td rowspan="1" colspan="1">
                  <ext-link xmlns:xlink="http://www.w3.org/1999/xlink" ext-link-type="gen" xlink:href="MG925982" xlink:type="simple">MG925982</ext-link>
                </td><td rowspan="1" colspan="1">South Africa</td><td rowspan="1" colspan="1">2014</td><td rowspan="1" colspan="1">Burrows, J. &amp; Timdal, E. 14191</td><td rowspan="1" colspan="1">O</td></tr><tr><td rowspan="1" colspan="1">5466</td><td rowspan="1" colspan="1">
                  <ext-link xmlns:xlink="http://www.w3.org/1999/xlink" ext-link-type="gen" xlink:href="MG925881" xlink:type="simple">MG925881</ext-link>
                </td><td rowspan="1" colspan="1">
                  <ext-link xmlns:xlink="http://www.w3.org/1999/xlink" ext-link-type="gen" xlink:href="MG925983" xlink:type="simple">MG925983</ext-link>
                </td><td rowspan="1" colspan="1">South Africa</td><td rowspan="1" colspan="1">2015</td><td rowspan="1" colspan="1">Rui, S. &amp; Timdal, E. 13877</td><td rowspan="1" colspan="1">O</td></tr><tr><td rowspan="1" colspan="1">5467</td><td rowspan="1" colspan="1">
                  <ext-link xmlns:xlink="http://www.w3.org/1999/xlink" ext-link-type="gen" xlink:href="MK352226" xlink:type="simple">MK352226</ext-link>
                </td><td rowspan="1" colspan="1">
                  <ext-link xmlns:xlink="http://www.w3.org/1999/xlink" ext-link-type="gen" xlink:href="MK352397" xlink:type="simple">MK352397</ext-link>
                </td><td rowspan="1" colspan="1">South Africa</td><td rowspan="1" colspan="1">2015</td><td rowspan="1" colspan="1">Rui, S. &amp; Timdal, E. 13873</td><td rowspan="1" colspan="1">O</td></tr></tbody></table></table-wrap><fig id="F1" position="float" orientation="portrait"><label>Figure 1.</label><caption><p>Extended majority-rule consensus tree resulting from the MrBayes analysis of the mtSSU and ITS alignment with Bayesian <abbrev xmlns:xlink="http://www.w3.org/1999/xlink" xlink:title="posterior probabilities" id="ABBRID0EWJGK" xlink:type="simple">PP</abbrev> ≥ 0.7 and/or IQ-TREE maximum likelihood <abbrev xmlns:xlink="http://www.w3.org/1999/xlink" xlink:title="bootstrap repetitions" id="ABBRID0E1JGK" xlink:type="simple">BS</abbrev> ≥ 50 and branch lengths. Strongly supported branches (<abbrev xmlns:xlink="http://www.w3.org/1999/xlink" xlink:title="posterior probabilities" id="ABBRID0E5JGK" xlink:type="simple">PP</abbrev> ≥ 0.95 and <abbrev xmlns:xlink="http://www.w3.org/1999/xlink" xlink:title="bootstrap repetitions" id="ABBRID0ECKGK" xlink:type="simple">BS</abbrev> ≥ 75) are marked in bold; branches only supported with <abbrev xmlns:xlink="http://www.w3.org/1999/xlink" xlink:title="posterior probabilities" id="ABBRID0EGKGK" xlink:type="simple">PP</abbrev> ≥ 0.7 or <abbrev xmlns:xlink="http://www.w3.org/1999/xlink" xlink:title="bootstrap repetitions" id="ABBRID0EKKGK" xlink:type="simple">BS</abbrev> ≥ 50 are marked with a dot above the branch. Two species of <italic><tp:taxon-name><tp:taxon-name-part taxon-name-part-type="genus" reg="Biatora">Biatora</tp:taxon-name-part></tp:taxon-name></italic> were used for rooting. Accessions belonging to the same species are collapsed for convenience. Three clades are distinguished to facilitate the discussion of new species (<bold>A, B, C</bold>). ch = chemotype.</p></caption><graphic xmlns:xlink="http://www.w3.org/1999/xlink" xlink:href="mycokeys-53-023-g001.jpg" position="float" orientation="portrait" xlink:type="simple" id="oo_305233.jpg"/></fig><supplementary-material xmlns:xlink="http://www.w3.org/1999/xlink" id="S1" position="float" orientation="portrait" xlink:type="simple"><label>Supplementary material 1</label><p>Uncollapsed version of the tree presented in Fig. <xref ref-type="fig" rid="F1">1</xref></p><p>Data type: phylogenetic data</p><p>Explanation note: Extended majority-rule consensus tree resulting from the MrBayes analysis of the mtSSU and ITS alignment with Bayesian <abbrev xlink:title="posterior probabilities" id="ABBRID0ESCIM" xlink:type="simple">PP</abbrev> ≥ 0.7 and/or IQ-TREE maximum likelihood <abbrev xlink:title="bootstrap repetitions" id="ABBRID0EWCIM" xlink:type="simple">BS</abbrev> ≥ 50 and branch lengths. Strongly supported branches (<abbrev xlink:title="posterior probabilities" id="ABBRID0E1CIM" xlink:type="simple">PP</abbrev> ≥ 0.95 and <abbrev xlink:title="bootstrap repetitions" id="ABBRID0E5CIM" xlink:type="simple">BS</abbrev> ≥ 75) are marked in bold; branches with <abbrev xlink:title="posterior probabilities" id="ABBRID0ECDIM" xlink:type="simple">PP</abbrev> ≥ 0.95 and <abbrev xlink:title="bootstrap repetitions" id="ABBRID0EGDIM" xlink:type="simple">BS</abbrev> &lt; 75 or <abbrev xlink:title="posterior probabilities" id="ABBRID0EKDIM" xlink:type="simple">PP</abbrev> &lt; 0.95 and <abbrev xlink:title="bootstrap repetitions" id="ABBRID0EODIM" xlink:type="simple">BS</abbrev> ≥ 75 are marked in bold grey; branches only supported with <abbrev xlink:title="posterior probabilities" id="ABBRID0ESDIM" xlink:type="simple">PP</abbrev> ≥ 0.7 or <abbrev xlink:title="bootstrap repetitions" id="ABBRID0EWDIM" xlink:type="simple">BS</abbrev> ≥ 50 are marked with a dot above the branch. Two species of <italic><tp:taxon-name><tp:taxon-name-part taxon-name-part-type="genus" reg="Biatora">Biatora</tp:taxon-name-part></tp:taxon-name></italic> were used for rooting. Terminal names include DNA extraction number, species name and when relevant, chemotype (ch). Three clades are distinguished to facilitate the discussion of new species (A, B, C).</p><media xlink:href="mycokeys-53-023-s002.pdf" mimetype="application" mime-subtype="pdf" position="float" orientation="portrait" xlink:type="simple" id="oo_305243.pdf"/><permissions><license xlink:type="simple"><license-p>This dataset is made available under the Open Database License (http://opendatacommons.org/licenses/odbl/1.0/). The Open Database License (ODbL) is a license agreement intended to allow users to freely share, modify, and use this Dataset while maintaining this same freedom for others, provided that the original source and author(s) are credited.</license-p></license></permissions><attrib specific-use="authors">Sonja Kistenich, Mika Bendiksby, Charles S. Vairappan, Gothamie Weerakoon, Siril Wijesundara, Patricia A. Wolseley, Einar Timdal</attrib></supplementary-material></tp:treatment-sec><ref-list><ref id="B42"><mixed-citation xmlns:xlink="http://www.w3.org/1999/xlink" xlink:type="simple"><person-group><name name-style="western"><surname>Swinscow</surname><given-names>TDV</given-names></name><name name-style="western"><surname>Krog</surname><given-names>H</given-names></name></person-group> (<year>1981</year>) <article-title>The genus <italic><tp:taxon-name><tp:taxon-name-part taxon-name-part-type="genus">Phyllopsora</tp:taxon-name-part></tp:taxon-name></italic>, with a report on East African species.</article-title><source>The Lichenologist</source><volume>13</volume>: <fpage>203</fpage>–<lpage>247</lpage>. <ext-link xlink:type="simple" ext-link-type="doi" xlink:href="10.1017/S0024282981000315">https://doi.org/10.1017/S0024282981000315</ext-link></mixed-citation></ref><ref id="B47"><mixed-citation xmlns:xlink="http://www.w3.org/1999/xlink" xlink:type="simple"><person-group><name name-style="western"><surname>Timdal</surname><given-names>E</given-names></name><name name-style="western"><surname>Krog</surname><given-names>H</given-names></name></person-group> (<year>2001</year>) <article-title>Further studies on African species of the lichen genus <italic><tp:taxon-name><tp:taxon-name-part taxon-name-part-type="genus">Phyllopsora</tp:taxon-name-part></tp:taxon-name></italic> (<tp:taxon-name><tp:taxon-name-part taxon-name-part-type="order">Lecanorales</tp:taxon-name-part></tp:taxon-name>).</article-title><source>Mycotaxon</source><volume>77</volume>: <fpage>57</fpage>–<lpage>90</lpage>.</mixed-citation></ref><ref id="B15"><mixed-citation xmlns:xlink="http://www.w3.org/1999/xlink" xlink:type="simple"><person-group><name name-style="western"><surname>Elix</surname><given-names>JA</given-names></name></person-group> (<year>2009</year>) <article-title><tp:taxon-name><tp:taxon-name-part taxon-name-part-type="family">Phyllopsoraceae</tp:taxon-name-part></tp:taxon-name>.</article-title> In: <person-group><name name-style="western"><surname>McCarthy</surname><given-names>PM</given-names></name></person-group> (<role>Ed.</role>) <issue-title>Flora of Australia.</issue-title><source>ABRS and CSIRO Publishing, Canberra and Melbourne</source>, <fpage>41</fpage>–<lpage>59</lpage>.</mixed-citation></ref><ref id="B9"><mixed-citation xmlns:xlink="http://www.w3.org/1999/xlink" xlink:type="simple"><person-group><name name-style="western"><surname>Brako</surname><given-names>L</given-names></name></person-group> (<year>1991</year>) <italic><tp:taxon-name><tp:taxon-name-part taxon-name-part-type="genus">Phyllopsora</tp:taxon-name-part></tp:taxon-name></italic> (<tp:taxon-name><tp:taxon-name-part taxon-name-part-type="family">Bacidiaceae</tp:taxon-name-part></tp:taxon-name>). Flora Neotropica: 1–66.</mixed-citation></ref></ref-list></tp:taxon-treatment>
