# Supplementary material for: A regional study of the genus Phyllopsora (Ramalinaceae) in Asia and Melanesia
Source: MycoKeys. 2019 May 29;53:23–72. doi: 10.3897/mycokeys.53.33425 (PMC6551344; doi:10.3897/mycokeys.53.33425)
Supplement: XML Treatment for Phyllopsora dolichospora [file mycokeys.53.33425-treatment9.xml]

<!DOCTYPE tp:taxon-treatment
  PUBLIC "-//TaxonX//DTD Taxonomic Treatment Publishing DTD v0 20100105//EN" "tax-treatment-NSO.dtd">
<tp:taxon-treatment xmlns:tp="http://www.plazi.org/taxpub"><tp:treatment-meta><kwd-group><label>Taxon classification</label><kwd><named-content xmlns:xlink="http://www.w3.org/1999/xlink" content-type="kingdom">Fungi</named-content></kwd><kwd><named-content xmlns:xlink="http://www.w3.org/1999/xlink" content-type="order">Lecanorales</named-content></kwd><kwd><named-content xmlns:xlink="http://www.w3.org/1999/xlink" content-type="family">Ramalinaceae</named-content></kwd></kwd-group><mixed-citation publication-type="journal"><person-group><name><surname>Kistenich</surname><given-names>Sonja</given-names></name><name><surname>Bendiksby</surname><given-names>Mika</given-names></name><name><surname>Vairappan</surname><given-names>Charles S.</given-names></name><name><surname>Weerakoon</surname><given-names>Gothamie</given-names></name><name><surname>Wijesundara</surname><given-names>Siril</given-names></name><name><surname>Wolseley</surname><given-names>Patricia A.</given-names></name><name><surname>Timdal</surname><given-names>Einar</given-names></name></person-group><article-title>A regional study of the genus <italic><tp:taxon-name><tp:taxon-name-part taxon-name-part-type="genus" reg="Phyllopsora">Phyllopsora</tp:taxon-name-part></tp:taxon-name></italic> (<tp:taxon-name><tp:taxon-name-part taxon-name-part-type="family">Ramalinaceae</tp:taxon-name-part></tp:taxon-name>) in Asia and Melanesia</article-title><source>MycoKeys</source><day>29</day><month>5</month><year>2019</year><volume>53</volume><fpage>23</fpage><lpage>72</lpage><pub-id pub-id-type="doi">10.3897/mycokeys.53.33425</pub-id></mixed-citation></tp:treatment-meta><tp:nomenclature><tp:taxon-name>
            <tp:taxon-name-part taxon-name-part-type="genus" reg="Phyllopsora">Phyllopsora</tp:taxon-name-part>
            <tp:taxon-name-part taxon-name-part-type="species" reg="dolichospora">dolichospora</tp:taxon-name-part>
          </tp:taxon-name><tp:taxon-authority>Timdal &amp; Krog</tp:taxon-authority></tp:nomenclature><tp:treatment-sec sec-type="description" id="SECID0EOZBM"><title>Description.</title><p><xref ref-type="bibr" rid="B47">Timdal and Krog (2001)</xref>.</p></tp:treatment-sec><tp:treatment-sec sec-type="distribution" id="SECID0EYZBM"><title>Distribution.</title><p>Africa (<xref ref-type="bibr" rid="B47">Timdal and Krog 2001</xref>), Asia.</p></tp:treatment-sec><tp:treatment-sec sec-type="remarks" id="SECID0EC1BM"><title>Remarks.</title><p>This species (Fig. <xref ref-type="fig" rid="F5">4C</xref>) is morphologically and chemically (furfuraceic acid) similar to <italic><tp:taxon-name><tp:taxon-name-part taxon-name-part-type="genus" reg="Phyllopsora">P.</tp:taxon-name-part><tp:taxon-name-part taxon-name-part-type="species" reg="furfuracea">furfuracea</tp:taxon-name-part></tp:taxon-name></italic>, to which it is closely related (Fig. <xref ref-type="fig" rid="F1">1</xref>), but differs in forming longer ascospores and in containing additional substances (methyl furfuraceiate and methyl homofurfuraceiate). Judging from the number of examined specimens (Suppl. material <xref ref-type="supplementary-material" rid="S2">2</xref>: Table S1), <italic><tp:taxon-name><tp:taxon-name-part taxon-name-part-type="genus" reg="Phyllopsora">P.</tp:taxon-name-part><tp:taxon-name-part taxon-name-part-type="species" reg="dolichospora">dolichospora</tp:taxon-name-part></tp:taxon-name></italic> seems to be more common than <italic><tp:taxon-name><tp:taxon-name-part taxon-name-part-type="genus" reg="Phyllopsora">P.</tp:taxon-name-part><tp:taxon-name-part taxon-name-part-type="species" reg="furfuracea">furfuracea</tp:taxon-name-part></tp:taxon-name></italic> in Asia, although the number of reports (Table <xref ref-type="table" rid="T1">1</xref>) suggests the opposite. This, however, might be a result of morphological misidentifications when <abbrev xmlns:xlink="http://www.w3.org/1999/xlink" xlink:title="thin-layer chromatography" id="ABBRID0EZ2BM" xlink:type="simple">TLC</abbrev> has not been run. The species is new to Japan and Papua New Guinea.</p></tp:treatment-sec><tp:treatment-sec><!--Section generated to contain objects referenced in tp:taxon-treatment.--><fig id="F5" position="float" orientation="portrait"><label>Figure 4.</label><caption><p>Species of <italic><tp:taxon-name><tp:taxon-name-part taxon-name-part-type="genus" reg="Phyllopsora">Phyllopsora</tp:taxon-name-part></tp:taxon-name></italic> occurring in Asia and Melanesia. <bold>A</bold><italic><tp:taxon-name><tp:taxon-name-part taxon-name-part-type="genus" reg="Phyllopsora">Phyllopsora</tp:taxon-name-part><tp:taxon-name-part taxon-name-part-type="species" reg="confusa">confusa</tp:taxon-name-part></tp:taxon-name></italic> (Kistenich &amp; Weerakoon SK1-532) <bold>B</bold><italic><tp:taxon-name><tp:taxon-name-part taxon-name-part-type="genus" reg="Phyllopsora">P.</tp:taxon-name-part><tp:taxon-name-part taxon-name-part-type="species" reg="cuyabensis">cuyabensis</tp:taxon-name-part></tp:taxon-name></italic> (Aguirre, James &amp; Wolseley 2467a) <bold>C</bold><italic><tp:taxon-name><tp:taxon-name-part taxon-name-part-type="genus" reg="Phyllopsora">P.</tp:taxon-name-part><tp:taxon-name-part taxon-name-part-type="species" reg="dolichospora">dolichospora</tp:taxon-name-part></tp:taxon-name></italic> (Weerakoon Si113B). Scale bars: 2 mm.</p></caption><graphic xmlns:xlink="http://www.w3.org/1999/xlink" xlink:href="mycokeys-53-023-g004.jpg" position="float" orientation="portrait" xlink:type="simple" id="oo_305236.jpg"/></fig><fig id="F1" position="float" orientation="portrait"><label>Figure 1.</label><caption><p>Extended majority-rule consensus tree resulting from the MrBayes analysis of the mtSSU and ITS alignment with Bayesian <abbrev xmlns:xlink="http://www.w3.org/1999/xlink" xlink:title="posterior probabilities" id="ABBRID0EWJGK" xlink:type="simple">PP</abbrev> ≥ 0.7 and/or IQ-TREE maximum likelihood <abbrev xmlns:xlink="http://www.w3.org/1999/xlink" xlink:title="bootstrap repetitions" id="ABBRID0E1JGK" xlink:type="simple">BS</abbrev> ≥ 50 and branch lengths. Strongly supported branches (<abbrev xmlns:xlink="http://www.w3.org/1999/xlink" xlink:title="posterior probabilities" id="ABBRID0E5JGK" xlink:type="simple">PP</abbrev> ≥ 0.95 and <abbrev xmlns:xlink="http://www.w3.org/1999/xlink" xlink:title="bootstrap repetitions" id="ABBRID0ECKGK" xlink:type="simple">BS</abbrev> ≥ 75) are marked in bold; branches only supported with <abbrev xmlns:xlink="http://www.w3.org/1999/xlink" xlink:title="posterior probabilities" id="ABBRID0EGKGK" xlink:type="simple">PP</abbrev> ≥ 0.7 or <abbrev xmlns:xlink="http://www.w3.org/1999/xlink" xlink:title="bootstrap repetitions" id="ABBRID0EKKGK" xlink:type="simple">BS</abbrev> ≥ 50 are marked with a dot above the branch. Two species of <italic><tp:taxon-name><tp:taxon-name-part taxon-name-part-type="genus" reg="Biatora">Biatora</tp:taxon-name-part></tp:taxon-name></italic> were used for rooting. Accessions belonging to the same species are collapsed for convenience. Three clades are distinguished to facilitate the discussion of new species (<bold>A, B, C</bold>). ch = chemotype.</p></caption><graphic xmlns:xlink="http://www.w3.org/1999/xlink" xlink:href="mycokeys-53-023-g001.jpg" position="float" orientation="portrait" xlink:type="simple" id="oo_305233.jpg"/></fig><supplementary-material xmlns:xlink="http://www.w3.org/1999/xlink" id="S2" position="float" orientation="portrait" xlink:type="simple"><label>Supplementary material 2</label><p>Specimens of <italic><tp:taxon-name><tp:taxon-name-part taxon-name-part-type="genus" reg="Phyllopsora">Phyllopsora</tp:taxon-name-part></tp:taxon-name></italic> examined in this study</p><p>Data type: specimens data</p><media xlink:href="mycokeys-53-023-s002.pdf" mimetype="application" mime-subtype="vnd.openxmlformats-officedocument.spreadsheetml.sheet" position="float" orientation="portrait" xlink:type="simple" id="oo_305244.xlsx"/><permissions><license xlink:type="simple"><license-p>This dataset is made available under the Open Database License (http://opendatacommons.org/licenses/odbl/1.0/). The Open Database License (ODbL) is a license agreement intended to allow users to freely share, modify, and use this Dataset while maintaining this same freedom for others, provided that the original source and author(s) are credited.</license-p></license></permissions><attrib specific-use="authors">Sonja Kistenich, Mika Bendiksby, Charles S. Vairappan, Gothamie Weerakoon, Siril Wijesundara, Patricia A. Wolseley, Einar Timdal</attrib></supplementary-material><table-wrap id="T1" position="float" orientation="portrait"><label>Table 1.</label><caption><p>Species of <italic><tp:taxon-name><tp:taxon-name-part taxon-name-part-type="genus" reg="Phyllopsora">Phyllopsora</tp:taxon-name-part></tp:taxon-name></italic> reported from Asia and Melanesia.</p></caption><table id="TID0EBSCI" rules="all"><tbody><tr><th rowspan="1" colspan="1">Species</th><th rowspan="1" colspan="1">Authorship</th><th rowspan="1" colspan="1">Cambodia</th><th rowspan="1" colspan="1">China</th><th rowspan="1" colspan="1">Fiji</th><th rowspan="1" colspan="1">India</th><th rowspan="1" colspan="1">Indonesia</th><th rowspan="1" colspan="1">Japan</th><th rowspan="1" colspan="1">Malaysia</th><th rowspan="1" colspan="1">Nepal</th><th rowspan="1" colspan="1">New Caledonia</th><th rowspan="1" colspan="1">Papua New Guinea</th><th rowspan="1" colspan="1">Philippines</th><th rowspan="1" colspan="1">Solomon</th><th rowspan="1" colspan="1">South Korea</th><th rowspan="1" colspan="1">Sri Lanka</th><th rowspan="1" colspan="1">Taiwan</th><th rowspan="1" colspan="1">Thailand</th><th rowspan="1" colspan="1">Vanuatu</th><th rowspan="1" colspan="1">Vietnam</th></tr><tr><td rowspan="1" colspan="20">
                <bold>Accepted species</bold>
              </td></tr><tr><td rowspan="1" colspan="1">
                <italic><tp:taxon-name>
                    <tp:taxon-name-part taxon-name-part-type="genus" reg="Phyllopsora">P.</tp:taxon-name-part>
                    <tp:taxon-name-part taxon-name-part-type="species" reg="africana">africana</tp:taxon-name-part>
                  </tp:taxon-name></italic>
              </td><td rowspan="1" colspan="1">Timdal &amp; Krog</td><td rowspan="1" colspan="1"/><td rowspan="1" colspan="1"/><td rowspan="1" colspan="1"/><td rowspan="1" colspan="1"/><td rowspan="1" colspan="1">**</td><td rowspan="1" colspan="1">**</td><td rowspan="1" colspan="1">**</td><td rowspan="1" colspan="1"/><td rowspan="1" colspan="1"/><td rowspan="1" colspan="1">*</td><td rowspan="1" colspan="1">**</td><td rowspan="1" colspan="1">**</td><td rowspan="1" colspan="1"/><td rowspan="1" colspan="1">**</td><td rowspan="1" colspan="1"/><td rowspan="1" colspan="1">**</td><td rowspan="1" colspan="1">*</td><td rowspan="1" colspan="1"/></tr><tr><td rowspan="1" colspan="1">
                <italic><tp:taxon-name>
                    <tp:taxon-name-part taxon-name-part-type="genus" reg="Phyllopsora">P.</tp:taxon-name-part>
                    <tp:taxon-name-part taxon-name-part-type="species" reg="breviuscula">breviuscula</tp:taxon-name-part>
                  </tp:taxon-name></italic>
              </td><td rowspan="1" colspan="1">(Nyl.) Müll. Arg.</td><td rowspan="1" colspan="1"/><td rowspan="1" colspan="1"/><td rowspan="1" colspan="1"/><td rowspan="1" colspan="1">* [10]</td><td rowspan="1" colspan="1"/><td rowspan="1" colspan="1"/><td rowspan="1" colspan="1"/><td rowspan="1" colspan="1"/><td rowspan="1" colspan="1">**</td><td rowspan="1" colspan="1"/><td rowspan="1" colspan="1">**</td><td rowspan="1" colspan="1"/><td rowspan="1" colspan="1"/><td rowspan="1" colspan="1">** [17]</td><td rowspan="1" colspan="1"/><td rowspan="1" colspan="1"/><td rowspan="1" colspan="1"/><td rowspan="1" colspan="1">*</td></tr><tr><td rowspan="1" colspan="1">
                <italic><tp:taxon-name>
                    <tp:taxon-name-part taxon-name-part-type="genus" reg="Phyllopsora">P.</tp:taxon-name-part>
                    <tp:taxon-name-part taxon-name-part-type="species" reg="buettneri">buettneri</tp:taxon-name-part>
                  </tp:taxon-name></italic>
              </td><td rowspan="1" colspan="1">(Müll. Arg.) Zahlbr.</td><td rowspan="1" colspan="1"/><td rowspan="1" colspan="1">*</td><td rowspan="1" colspan="1"/><td rowspan="1" colspan="1">[16]</td><td rowspan="1" colspan="1"/><td rowspan="1" colspan="1">**</td><td rowspan="1" colspan="1"/><td rowspan="1" colspan="1"/><td rowspan="1" colspan="1"/><td rowspan="1" colspan="1">* [1, 5, 15]</td><td rowspan="1" colspan="1">[5]</td><td rowspan="1" colspan="1"/><td rowspan="1" colspan="1"/><td rowspan="1" colspan="1">*</td><td rowspan="1" colspan="1">[3]</td><td rowspan="1" colspan="1">** [6]</td><td rowspan="1" colspan="1"/><td rowspan="1" colspan="1">[4]</td></tr><tr><td rowspan="1" colspan="1">
                <italic><tp:taxon-name>
                    <tp:taxon-name-part taxon-name-part-type="genus" reg="Phyllopsora">P.</tp:taxon-name-part>
                    <tp:taxon-name-part taxon-name-part-type="species" reg="castaneocincta">castaneocincta</tp:taxon-name-part>
                  </tp:taxon-name></italic>
              </td><td rowspan="1" colspan="1">(Hue) Kistenich &amp; Timdal</td><td rowspan="1" colspan="1">*</td><td rowspan="1" colspan="1"/><td rowspan="1" colspan="1"/><td rowspan="1" colspan="1">* [16]</td><td rowspan="1" colspan="1"/><td rowspan="1" colspan="1">* T</td><td rowspan="1" colspan="1">**</td><td rowspan="1" colspan="1">**</td><td rowspan="1" colspan="1">*</td><td rowspan="1" colspan="1">*</td><td rowspan="1" colspan="1">* T</td><td rowspan="1" colspan="1">*</td><td rowspan="1" colspan="1"/><td rowspan="1" colspan="1">** [17]</td><td rowspan="1" colspan="1">*</td><td rowspan="1" colspan="1">**</td><td rowspan="1" colspan="1"/><td rowspan="1" colspan="1"/></tr><tr><td rowspan="1" colspan="1">
                <italic><tp:taxon-name>
                    <tp:taxon-name-part taxon-name-part-type="genus" reg="Phyllopsora">P.</tp:taxon-name-part>
                    <tp:taxon-name-part taxon-name-part-type="species" reg="chodatinica">chodatinica</tp:taxon-name-part>
                  </tp:taxon-name></italic>
              </td><td rowspan="1" colspan="1">Elix</td><td rowspan="1" colspan="1"/><td rowspan="1" colspan="1"/><td rowspan="1" colspan="1"/><td rowspan="1" colspan="1"/><td rowspan="1" colspan="1"/><td rowspan="1" colspan="1"/><td rowspan="1" colspan="1">**</td><td rowspan="1" colspan="1"/><td rowspan="1" colspan="1">**</td><td rowspan="1" colspan="1">* [5]</td><td rowspan="1" colspan="1"/><td rowspan="1" colspan="1"/><td rowspan="1" colspan="1"/><td rowspan="1" colspan="1"/><td rowspan="1" colspan="1"/><td rowspan="1" colspan="1"/><td rowspan="1" colspan="1">*</td><td rowspan="1" colspan="1"/></tr><tr><td rowspan="1" colspan="1">
                <italic><tp:taxon-name>
                    <tp:taxon-name-part taxon-name-part-type="genus" reg="Phyllopsora">P.</tp:taxon-name-part>
                    <tp:taxon-name-part taxon-name-part-type="species" reg="cinchonarum">cinchonarum</tp:taxon-name-part>
                  </tp:taxon-name></italic>
              </td><td rowspan="1" colspan="1">(Fée) Timdal</td><td rowspan="1" colspan="1"/><td rowspan="1" colspan="1"/><td rowspan="1" colspan="1"/><td rowspan="1" colspan="1"/><td rowspan="1" colspan="1"/><td rowspan="1" colspan="1">** [12]</td><td rowspan="1" colspan="1"/><td rowspan="1" colspan="1"/><td rowspan="1" colspan="1"/><td rowspan="1" colspan="1"/><td rowspan="1" colspan="1"/><td rowspan="1" colspan="1"/><td rowspan="1" colspan="1"/><td rowspan="1" colspan="1"/><td rowspan="1" colspan="1">* T</td><td rowspan="1" colspan="1">** [6]</td><td rowspan="1" colspan="1"/><td rowspan="1" colspan="1"/></tr><tr><td rowspan="1" colspan="1">
                <italic><tp:taxon-name>
                    <tp:taxon-name-part taxon-name-part-type="genus" reg="Phyllopsora">P.</tp:taxon-name-part>
                    <tp:taxon-name-part taxon-name-part-type="species" reg="confusa">confusa</tp:taxon-name-part>
                  </tp:taxon-name></italic>
              </td><td rowspan="1" colspan="1">Swinscow &amp; Krog</td><td rowspan="1" colspan="1"/><td rowspan="1" colspan="1"/><td rowspan="1" colspan="1"/><td rowspan="1" colspan="1">[10]</td><td rowspan="1" colspan="1">*</td><td rowspan="1" colspan="1">*</td><td rowspan="1" colspan="1">**</td><td rowspan="1" colspan="1"/><td rowspan="1" colspan="1"/><td rowspan="1" colspan="1">** [1, 15]</td><td rowspan="1" colspan="1"/><td rowspan="1" colspan="1"/><td rowspan="1" colspan="1"/><td rowspan="1" colspan="1">** [17]</td><td rowspan="1" colspan="1">*</td><td rowspan="1" colspan="1">**</td><td rowspan="1" colspan="1"/><td rowspan="1" colspan="1"/></tr><tr><td rowspan="1" colspan="1">
                <italic><tp:taxon-name>
                    <tp:taxon-name-part taxon-name-part-type="genus" reg="Phyllopsora">P.</tp:taxon-name-part>
                    <tp:taxon-name-part taxon-name-part-type="species" reg="cuyabensis">cuyabensis</tp:taxon-name-part>
                  </tp:taxon-name></italic>
              </td><td rowspan="1" colspan="1">(Malme) Zahlbr.</td><td rowspan="1" colspan="1"/><td rowspan="1" colspan="1"/><td rowspan="1" colspan="1"/><td rowspan="1" colspan="1"/><td rowspan="1" colspan="1"/><td rowspan="1" colspan="1"/><td rowspan="1" colspan="1"/><td rowspan="1" colspan="1"/><td rowspan="1" colspan="1"/><td rowspan="1" colspan="1"/><td rowspan="1" colspan="1"/><td rowspan="1" colspan="1"/><td rowspan="1" colspan="1"/><td rowspan="1" colspan="1"/><td rowspan="1" colspan="1"/><td rowspan="1" colspan="1">**</td><td rowspan="1" colspan="1"/><td rowspan="1" colspan="1"/></tr><tr><td rowspan="1" colspan="1">
                <italic><tp:taxon-name>
                    <tp:taxon-name-part taxon-name-part-type="genus" reg="Phyllopsora">P.</tp:taxon-name-part>
                    <tp:taxon-name-part taxon-name-part-type="species" reg="dolichospora">dolichospora</tp:taxon-name-part>
                  </tp:taxon-name></italic>
              </td><td rowspan="1" colspan="1">Timdal &amp; Krog</td><td rowspan="1" colspan="1"/><td rowspan="1" colspan="1"/><td rowspan="1" colspan="1"/><td rowspan="1" colspan="1"/><td rowspan="1" colspan="1"/><td rowspan="1" colspan="1">*</td><td rowspan="1" colspan="1"/><td rowspan="1" colspan="1"/><td rowspan="1" colspan="1"/><td rowspan="1" colspan="1">**</td><td rowspan="1" colspan="1"/><td rowspan="1" colspan="1"/><td rowspan="1" colspan="1"/><td rowspan="1" colspan="1">** [17]</td><td rowspan="1" colspan="1"/><td rowspan="1" colspan="1"/><td rowspan="1" colspan="1"/><td rowspan="1" colspan="1"/></tr><tr><td rowspan="1" colspan="1">
                <italic><tp:taxon-name>
                    <tp:taxon-name-part taxon-name-part-type="genus" reg="Phyllopsora">P.</tp:taxon-name-part>
                    <tp:taxon-name-part taxon-name-part-type="species" reg="foliata">foliata</tp:taxon-name-part>
                  </tp:taxon-name></italic>
              </td><td rowspan="1" colspan="1">(Stirt.) Zahlbr.</td><td rowspan="1" colspan="1"/><td rowspan="1" colspan="1"/><td rowspan="1" colspan="1"/><td rowspan="1" colspan="1"/><td rowspan="1" colspan="1"/><td rowspan="1" colspan="1">**</td><td rowspan="1" colspan="1"/><td rowspan="1" colspan="1"/><td rowspan="1" colspan="1"/><td rowspan="1" colspan="1"/><td rowspan="1" colspan="1"/><td rowspan="1" colspan="1"/><td rowspan="1" colspan="1"/><td rowspan="1" colspan="1">** [17]</td><td rowspan="1" colspan="1"/><td rowspan="1" colspan="1"/><td rowspan="1" colspan="1"/><td rowspan="1" colspan="1"/></tr><tr><td rowspan="1" colspan="1">
                <italic><tp:taxon-name>
                    <tp:taxon-name-part taxon-name-part-type="genus" reg="Phyllopsora">P.</tp:taxon-name-part>
                    <tp:taxon-name-part taxon-name-part-type="species" reg="furfuracea">furfuracea</tp:taxon-name-part>
                  </tp:taxon-name></italic>
              </td><td rowspan="1" colspan="1">(Pers.) Zahlbr.</td><td rowspan="1" colspan="1"/><td rowspan="1" colspan="1"/><td rowspan="1" colspan="1"/><td rowspan="1" colspan="1">[10]</td><td rowspan="1" colspan="1">[5]</td><td rowspan="1" colspan="1"/><td rowspan="1" colspan="1"/><td rowspan="1" colspan="1"/><td rowspan="1" colspan="1">[8]</td><td rowspan="1" colspan="1">* [2, 7]</td><td rowspan="1" colspan="1">T</td><td rowspan="1" colspan="1"/><td rowspan="1" colspan="1"/><td rowspan="1" colspan="1">* [17]</td><td rowspan="1" colspan="1">[3]</td><td rowspan="1" colspan="1">** [6, 19]</td><td rowspan="1" colspan="1"/><td rowspan="1" colspan="1">[4]</td></tr><tr><td rowspan="1" colspan="1">
                <italic><tp:taxon-name>
                    <tp:taxon-name-part taxon-name-part-type="genus" reg="Phyllopsora">P.</tp:taxon-name-part>
                    <tp:taxon-name-part taxon-name-part-type="species" reg="gossypina">gossypina</tp:taxon-name-part>
                  </tp:taxon-name></italic>
              </td><td rowspan="1" colspan="1">(Sw.) Kistenich et al.</td><td rowspan="1" colspan="1"/><td rowspan="1" colspan="1"/><td rowspan="1" colspan="1"/><td rowspan="1" colspan="1"/><td rowspan="1" colspan="1"/><td rowspan="1" colspan="1">[12]</td><td rowspan="1" colspan="1">[13]</td><td rowspan="1" colspan="1"/><td rowspan="1" colspan="1">[8]</td><td rowspan="1" colspan="1">[14, 15]</td><td rowspan="1" colspan="1"/><td rowspan="1" colspan="1"/><td rowspan="1" colspan="1"/><td rowspan="1" colspan="1">** [17]</td><td rowspan="1" colspan="1"/><td rowspan="1" colspan="1">[6]</td><td rowspan="1" colspan="1"/><td rowspan="1" colspan="1">[4]</td></tr><tr><td rowspan="1" colspan="1">
                <italic><tp:taxon-name>
                    <tp:taxon-name-part taxon-name-part-type="genus" reg="Phyllopsora">P.</tp:taxon-name-part>
                    <tp:taxon-name-part taxon-name-part-type="species" reg="halei">halei</tp:taxon-name-part>
                  </tp:taxon-name></italic>
              </td><td rowspan="1" colspan="1">(Tuck.) Zahlbr.</td><td rowspan="1" colspan="1"/><td rowspan="1" colspan="1"/><td rowspan="1" colspan="1"/><td rowspan="1" colspan="1"/><td rowspan="1" colspan="1"/><td rowspan="1" colspan="1"/><td rowspan="1" colspan="1"/><td rowspan="1" colspan="1"/><td rowspan="1" colspan="1"/><td rowspan="1" colspan="1">[1, 2]</td><td rowspan="1" colspan="1"/><td rowspan="1" colspan="1"/><td rowspan="1" colspan="1"/><td rowspan="1" colspan="1">**</td><td rowspan="1" colspan="1">[3]</td><td rowspan="1" colspan="1"/><td rowspan="1" colspan="1"/><td rowspan="1" colspan="1"/></tr><tr><td rowspan="1" colspan="1">
                <italic><tp:taxon-name>
                    <tp:taxon-name-part taxon-name-part-type="genus" reg="Phyllopsora">P.</tp:taxon-name-part>
                    <tp:taxon-name-part taxon-name-part-type="species" reg="himalayensis">himalayensis</tp:taxon-name-part>
                  </tp:taxon-name></italic>
              </td><td rowspan="1" colspan="1">G.K. Mishra et al.</td><td rowspan="1" colspan="1"/><td rowspan="1" colspan="1"/><td rowspan="1" colspan="1"/><td rowspan="1" colspan="1">T</td><td rowspan="1" colspan="1"/><td rowspan="1" colspan="1"/><td rowspan="1" colspan="1"/><td rowspan="1" colspan="1"/><td rowspan="1" colspan="1"/><td rowspan="1" colspan="1"/><td rowspan="1" colspan="1"/><td rowspan="1" colspan="1"/><td rowspan="1" colspan="1"/><td rowspan="1" colspan="1"/><td rowspan="1" colspan="1"/><td rowspan="1" colspan="1"/><td rowspan="1" colspan="1"/><td rowspan="1" colspan="1"/></tr><tr><td rowspan="1" colspan="1">
                <italic><tp:taxon-name>
                    <tp:taxon-name-part taxon-name-part-type="genus" reg="Phyllopsora">P.</tp:taxon-name-part>
                    <tp:taxon-name-part taxon-name-part-type="species" reg="isidiosa">isidiosa</tp:taxon-name-part>
                  </tp:taxon-name></italic>
              </td><td rowspan="1" colspan="1">Kistenich &amp; Timdal</td><td rowspan="1" colspan="1"/><td rowspan="1" colspan="1"/><td rowspan="1" colspan="1"/><td rowspan="1" colspan="1"/><td rowspan="1" colspan="1">**</td><td rowspan="1" colspan="1"/><td rowspan="1" colspan="1">**</td><td rowspan="1" colspan="1">**</td><td rowspan="1" colspan="1"/><td rowspan="1" colspan="1"/><td rowspan="1" colspan="1">**</td><td rowspan="1" colspan="1"/><td rowspan="1" colspan="1"/><td rowspan="1" colspan="1"/><td rowspan="1" colspan="1"/><td rowspan="1" colspan="1">**</td><td rowspan="1" colspan="1"/><td rowspan="1" colspan="1"/></tr><tr><td rowspan="1" colspan="1">
                <italic><tp:taxon-name>
                    <tp:taxon-name-part taxon-name-part-type="genus" reg="Phyllopsora">P.</tp:taxon-name-part>
                    <tp:taxon-name-part taxon-name-part-type="species" reg="kalbii">kalbii</tp:taxon-name-part>
                  </tp:taxon-name></italic>
              </td><td rowspan="1" colspan="1">Brako</td><td rowspan="1" colspan="1"/><td rowspan="1" colspan="1"/><td rowspan="1" colspan="1"/><td rowspan="1" colspan="1">[10]</td><td rowspan="1" colspan="1"/><td rowspan="1" colspan="1"/><td rowspan="1" colspan="1"/><td rowspan="1" colspan="1"/><td rowspan="1" colspan="1"/><td rowspan="1" colspan="1"/><td rowspan="1" colspan="1"/><td rowspan="1" colspan="1"/><td rowspan="1" colspan="1"/><td rowspan="1" colspan="1"/><td rowspan="1" colspan="1"/><td rowspan="1" colspan="1">**</td><td rowspan="1" colspan="1"/><td rowspan="1" colspan="1"/></tr><tr><td rowspan="1" colspan="1">
                <italic><tp:taxon-name>
                    <tp:taxon-name-part taxon-name-part-type="genus" reg="Phyllopsora">P.</tp:taxon-name-part>
                    <tp:taxon-name-part taxon-name-part-type="species" reg="loekoesii">loekoesii</tp:taxon-name-part>
                  </tp:taxon-name></italic>
              </td><td rowspan="1" colspan="1">S.Y. Kondr. et al.</td><td rowspan="1" colspan="1"/><td rowspan="1" colspan="1"/><td rowspan="1" colspan="1"/><td rowspan="1" colspan="1"/><td rowspan="1" colspan="1"/><td rowspan="1" colspan="1">**</td><td rowspan="1" colspan="1"/><td rowspan="1" colspan="1">**</td><td rowspan="1" colspan="1"/><td rowspan="1" colspan="1"/><td rowspan="1" colspan="1"/><td rowspan="1" colspan="1"/><td rowspan="1" colspan="1">* T</td><td rowspan="1" colspan="1"/><td rowspan="1" colspan="1"/><td rowspan="1" colspan="1"/><td rowspan="1" colspan="1"/><td rowspan="1" colspan="1"/></tr><tr><td rowspan="1" colspan="1">
                <italic><tp:taxon-name>
                    <tp:taxon-name-part taxon-name-part-type="genus" reg="Phyllopsora">P.</tp:taxon-name-part>
                    <tp:taxon-name-part taxon-name-part-type="species" reg="longiuscula">longiuscula</tp:taxon-name-part>
                  </tp:taxon-name></italic>
              </td><td rowspan="1" colspan="1">(Nyl.) Zahlbr.</td><td rowspan="1" colspan="1"/><td rowspan="1" colspan="1"/><td rowspan="1" colspan="1"/><td rowspan="1" colspan="1"/><td rowspan="1" colspan="1"/><td rowspan="1" colspan="1"/><td rowspan="1" colspan="1"/><td rowspan="1" colspan="1"/><td rowspan="1" colspan="1"/><td rowspan="1" colspan="1"/><td rowspan="1" colspan="1"/><td rowspan="1" colspan="1"/><td rowspan="1" colspan="1"/><td rowspan="1" colspan="1">**</td><td rowspan="1" colspan="1"/><td rowspan="1" colspan="1">**</td><td rowspan="1" colspan="1"/><td rowspan="1" colspan="1">*</td></tr><tr><td rowspan="1" colspan="1">
                <italic><tp:taxon-name>
                    <tp:taxon-name-part taxon-name-part-type="genus" reg="Phyllopsora">P.</tp:taxon-name-part>
                    <tp:taxon-name-part taxon-name-part-type="species" reg="mediocris">mediocris</tp:taxon-name-part>
                  </tp:taxon-name></italic>
              </td><td rowspan="1" colspan="1">Swinscow &amp; Krog</td><td rowspan="1" colspan="1"/><td rowspan="1" colspan="1"/><td rowspan="1" colspan="1"/><td rowspan="1" colspan="1"/><td rowspan="1" colspan="1"/><td rowspan="1" colspan="1"/><td rowspan="1" colspan="1"/><td rowspan="1" colspan="1"/><td rowspan="1" colspan="1"/><td rowspan="1" colspan="1"/><td rowspan="1" colspan="1"/><td rowspan="1" colspan="1"/><td rowspan="1" colspan="1"/><td rowspan="1" colspan="1">*</td><td rowspan="1" colspan="1"/><td rowspan="1" colspan="1"/><td rowspan="1" colspan="1"/><td rowspan="1" colspan="1"/></tr><tr><td rowspan="1" colspan="1">
                <italic><tp:taxon-name>
                    <tp:taxon-name-part taxon-name-part-type="genus" reg="Phyllopsora">P.</tp:taxon-name-part>
                    <tp:taxon-name-part taxon-name-part-type="species" reg="neofoliata">neofoliata</tp:taxon-name-part>
                  </tp:taxon-name></italic>
              </td><td rowspan="1" colspan="1">Elix</td><td rowspan="1" colspan="1"/><td rowspan="1" colspan="1"/><td rowspan="1" colspan="1"/><td rowspan="1" colspan="1"/><td rowspan="1" colspan="1"/><td rowspan="1" colspan="1"/><td rowspan="1" colspan="1"/><td rowspan="1" colspan="1"/><td rowspan="1" colspan="1"/><td rowspan="1" colspan="1"/><td rowspan="1" colspan="1"/><td rowspan="1" colspan="1"/><td rowspan="1" colspan="1"/><td rowspan="1" colspan="1">*</td><td rowspan="1" colspan="1"/><td rowspan="1" colspan="1"/><td rowspan="1" colspan="1"/><td rowspan="1" colspan="1"/></tr><tr><td rowspan="1" colspan="1">
                <italic><tp:taxon-name>
                    <tp:taxon-name-part taxon-name-part-type="genus" reg="Phyllopsora">P.</tp:taxon-name-part>
                    <tp:taxon-name-part taxon-name-part-type="species" reg="parvifolia">parvifolia</tp:taxon-name-part>
                  </tp:taxon-name></italic>
              </td><td rowspan="1" colspan="1">(Pers.) Müll. Arg.</td><td rowspan="1" colspan="1"/><td rowspan="1" colspan="1">[18]</td><td rowspan="1" colspan="1"/><td rowspan="1" colspan="1">[16]</td><td rowspan="1" colspan="1"/><td rowspan="1" colspan="1"/><td rowspan="1" colspan="1"/><td rowspan="1" colspan="1"/><td rowspan="1" colspan="1">[7, 8]</td><td rowspan="1" colspan="1">[14]</td><td rowspan="1" colspan="1"/><td rowspan="1" colspan="1"/><td rowspan="1" colspan="1"/><td rowspan="1" colspan="1">*</td><td rowspan="1" colspan="1"/><td rowspan="1" colspan="1"/><td rowspan="1" colspan="1"/><td rowspan="1" colspan="1"/></tr><tr><td rowspan="1" colspan="1">
                <italic><tp:taxon-name>
                    <tp:taxon-name-part taxon-name-part-type="genus" reg="Phyllopsora">P.</tp:taxon-name-part>
                    <tp:taxon-name-part taxon-name-part-type="species" reg="parvifoliella">parvifoliella</tp:taxon-name-part>
                  </tp:taxon-name></italic>
              </td><td rowspan="1" colspan="1">(Nyl.) Müll. Arg.</td><td rowspan="1" colspan="1"/><td rowspan="1" colspan="1"/><td rowspan="1" colspan="1"/><td rowspan="1" colspan="1"/><td rowspan="1" colspan="1">**</td><td rowspan="1" colspan="1"/><td rowspan="1" colspan="1"/><td rowspan="1" colspan="1"/><td rowspan="1" colspan="1"/><td rowspan="1" colspan="1">*</td><td rowspan="1" colspan="1">*</td><td rowspan="1" colspan="1"/><td rowspan="1" colspan="1"/><td rowspan="1" colspan="1"/><td rowspan="1" colspan="1"/><td rowspan="1" colspan="1">**</td><td rowspan="1" colspan="1"/><td rowspan="1" colspan="1"/></tr><tr><td rowspan="1" colspan="1">
                <italic><tp:taxon-name>
                    <tp:taxon-name-part taxon-name-part-type="genus" reg="Phyllopsora">P.</tp:taxon-name-part>
                    <tp:taxon-name-part taxon-name-part-type="species" reg="porphyromelaena">porphyromelaena</tp:taxon-name-part>
                  </tp:taxon-name></italic>
              </td><td rowspan="1" colspan="1">(Vain.) Zahlbr.</td><td rowspan="1" colspan="1"/><td rowspan="1" colspan="1"/><td rowspan="1" colspan="1">*</td><td rowspan="1" colspan="1">* [10]</td><td rowspan="1" colspan="1">*</td><td rowspan="1" colspan="1">**</td><td rowspan="1" colspan="1">**</td><td rowspan="1" colspan="1"/><td rowspan="1" colspan="1">*</td><td rowspan="1" colspan="1">*</td><td rowspan="1" colspan="1">* T</td><td rowspan="1" colspan="1"/><td rowspan="1" colspan="1">*</td><td rowspan="1" colspan="1">**</td><td rowspan="1" colspan="1">* T</td><td rowspan="1" colspan="1">**</td><td rowspan="1" colspan="1"/><td rowspan="1" colspan="1"/></tr><tr><td rowspan="1" colspan="1">
                <italic><tp:taxon-name>
                    <tp:taxon-name-part taxon-name-part-type="genus" reg="Phyllopsora">P.</tp:taxon-name-part>
                    <tp:taxon-name-part taxon-name-part-type="species" reg="pseudocorallina">pseudocorallina</tp:taxon-name-part>
                  </tp:taxon-name></italic>
              </td><td rowspan="1" colspan="1">Kistenich &amp; Timdal</td><td rowspan="1" colspan="1">**</td><td rowspan="1" colspan="1"/><td rowspan="1" colspan="1"/><td rowspan="1" colspan="1"/><td rowspan="1" colspan="1"/><td rowspan="1" colspan="1"/><td rowspan="1" colspan="1">**</td><td rowspan="1" colspan="1"/><td rowspan="1" colspan="1"/><td rowspan="1" colspan="1">**</td><td rowspan="1" colspan="1"/><td rowspan="1" colspan="1"/><td rowspan="1" colspan="1"/><td rowspan="1" colspan="1"/><td rowspan="1" colspan="1"/><td rowspan="1" colspan="1"/><td rowspan="1" colspan="1"/><td rowspan="1" colspan="1"/></tr><tr><td rowspan="1" colspan="1">
                <italic><tp:taxon-name>
                    <tp:taxon-name-part taxon-name-part-type="genus" reg="Phyllopsora">P.</tp:taxon-name-part>
                    <tp:taxon-name-part taxon-name-part-type="species" reg="sabahana">sabahana</tp:taxon-name-part>
                  </tp:taxon-name></italic>
              </td><td rowspan="1" colspan="1">Kistenich &amp; Timdal</td><td rowspan="1" colspan="1"/><td rowspan="1" colspan="1"/><td rowspan="1" colspan="1"/><td rowspan="1" colspan="1"/><td rowspan="1" colspan="1"/><td rowspan="1" colspan="1"/><td rowspan="1" colspan="1">**</td><td rowspan="1" colspan="1"/><td rowspan="1" colspan="1"/><td rowspan="1" colspan="1"/><td rowspan="1" colspan="1"/><td rowspan="1" colspan="1"/><td rowspan="1" colspan="1"/><td rowspan="1" colspan="1"/><td rowspan="1" colspan="1"/><td rowspan="1" colspan="1"/><td rowspan="1" colspan="1"/><td rowspan="1" colspan="1"/></tr><tr><td rowspan="1" colspan="1">
                <italic><tp:taxon-name>
                    <tp:taxon-name-part taxon-name-part-type="genus" reg="Phyllopsora">P.</tp:taxon-name-part>
                    <tp:taxon-name-part taxon-name-part-type="species" reg="santensis">santensis</tp:taxon-name-part>
                  </tp:taxon-name></italic>
              </td><td rowspan="1" colspan="1">(Tuck.) Swinscow &amp; Krog</td><td rowspan="1" colspan="1"/><td rowspan="1" colspan="1"/><td rowspan="1" colspan="1"/><td rowspan="1" colspan="1"/><td rowspan="1" colspan="1"/><td rowspan="1" colspan="1">[12]</td><td rowspan="1" colspan="1"/><td rowspan="1" colspan="1"/><td rowspan="1" colspan="1"/><td rowspan="1" colspan="1">[2]</td><td rowspan="1" colspan="1">[5]</td><td rowspan="1" colspan="1"/><td rowspan="1" colspan="1"/><td rowspan="1" colspan="1"/><td rowspan="1" colspan="1"/><td rowspan="1" colspan="1">*</td><td rowspan="1" colspan="1"/><td rowspan="1" colspan="1"/></tr><tr><td rowspan="1" colspan="1">
                <italic><tp:taxon-name>
                    <tp:taxon-name-part taxon-name-part-type="genus" reg="Phyllopsora">P.</tp:taxon-name-part>
                    <tp:taxon-name-part taxon-name-part-type="species" reg="siamensis">siamensis</tp:taxon-name-part>
                  </tp:taxon-name></italic>
              </td><td rowspan="1" colspan="1">Kistenich &amp; Timdal</td><td rowspan="1" colspan="1"/><td rowspan="1" colspan="1"/><td rowspan="1" colspan="1"/><td rowspan="1" colspan="1"/><td rowspan="1" colspan="1"/><td rowspan="1" colspan="1"/><td rowspan="1" colspan="1"/><td rowspan="1" colspan="1"/><td rowspan="1" colspan="1"/><td rowspan="1" colspan="1"/><td rowspan="1" colspan="1"/><td rowspan="1" colspan="1"/><td rowspan="1" colspan="1"/><td rowspan="1" colspan="1"/><td rowspan="1" colspan="1"/><td rowspan="1" colspan="1">**</td><td rowspan="1" colspan="1"/><td rowspan="1" colspan="1"/></tr><tr><td rowspan="1" colspan="1">
                <italic><tp:taxon-name>
                    <tp:taxon-name-part taxon-name-part-type="genus" reg="Phyllopsora">P.</tp:taxon-name-part>
                    <tp:taxon-name-part taxon-name-part-type="species" reg="subhispidula">subhispidula</tp:taxon-name-part>
                  </tp:taxon-name></italic>
              </td><td rowspan="1" colspan="1">(Nyl.) Kalb &amp; Elix</td><td rowspan="1" colspan="1"/><td rowspan="1" colspan="1"/><td rowspan="1" colspan="1"/><td rowspan="1" colspan="1"/><td rowspan="1" colspan="1"/><td rowspan="1" colspan="1"/><td rowspan="1" colspan="1"/><td rowspan="1" colspan="1"/><td rowspan="1" colspan="1"/><td rowspan="1" colspan="1"/><td rowspan="1" colspan="1"/><td rowspan="1" colspan="1"/><td rowspan="1" colspan="1"/><td rowspan="1" colspan="1">**</td><td rowspan="1" colspan="1"/><td rowspan="1" colspan="1"/><td rowspan="1" colspan="1"/><td rowspan="1" colspan="1"/></tr><tr><td rowspan="1" colspan="20">
                <bold>Reported, not confirmed species</bold>
              </td></tr><tr><td rowspan="1" colspan="1">
                <italic><tp:taxon-name>
                    <tp:taxon-name-part taxon-name-part-type="genus" reg="Phyllopsora">P.</tp:taxon-name-part>
                    <tp:taxon-name-part taxon-name-part-type="species" reg="chlorophaea">chlorophaea</tp:taxon-name-part>
                  </tp:taxon-name></italic>
              </td><td rowspan="1" colspan="1">(Müll. Arg.) Zahlbr.</td><td rowspan="1" colspan="1"/><td rowspan="1" colspan="1"/><td rowspan="1" colspan="1"/><td rowspan="1" colspan="1">[10]</td><td rowspan="1" colspan="1"/><td rowspan="1" colspan="1"/><td rowspan="1" colspan="1"/><td rowspan="1" colspan="1"/><td rowspan="1" colspan="1"/><td rowspan="1" colspan="1"/><td rowspan="1" colspan="1"/><td rowspan="1" colspan="1"/><td rowspan="1" colspan="1"/><td rowspan="1" colspan="1"/><td rowspan="1" colspan="1">[3]</td><td rowspan="1" colspan="1"/><td rowspan="1" colspan="1"/><td rowspan="1" colspan="1"/></tr><tr><td rowspan="1" colspan="1">
                <italic><tp:taxon-name>
                    <tp:taxon-name-part taxon-name-part-type="genus" reg="Phyllopsora">P.</tp:taxon-name-part>
                    <tp:taxon-name-part taxon-name-part-type="species" reg="corallina">corallina</tp:taxon-name-part>
                  </tp:taxon-name></italic>
              </td><td rowspan="1" colspan="1">(Eschw.) Müll. Arg.</td><td rowspan="1" colspan="1"/><td rowspan="1" colspan="1"/><td rowspan="1" colspan="1"/><td rowspan="1" colspan="1">[9, 16]</td><td rowspan="1" colspan="1"/><td rowspan="1" colspan="1"/><td rowspan="1" colspan="1"/><td rowspan="1" colspan="1"/><td rowspan="1" colspan="1"/><td rowspan="1" colspan="1"/><td rowspan="1" colspan="1"/><td rowspan="1" colspan="1"/><td rowspan="1" colspan="1">[11]</td><td rowspan="1" colspan="1">[17]</td><td rowspan="1" colspan="1">[3]</td><td rowspan="1" colspan="1"/><td rowspan="1" colspan="1"/><td rowspan="1" colspan="1">[4]</td></tr><tr><td rowspan="1" colspan="1">
                <italic><tp:taxon-name>
                    <tp:taxon-name-part taxon-name-part-type="genus" reg="Phyllopsora">P.</tp:taxon-name-part>
                    <tp:taxon-name-part taxon-name-part-type="species" reg="isidiotyla">isidiotyla</tp:taxon-name-part>
                  </tp:taxon-name></italic>
              </td><td rowspan="1" colspan="1">(Vain.) Riddle</td><td rowspan="1" colspan="1"/><td rowspan="1" colspan="1"/><td rowspan="1" colspan="1"/><td rowspan="1" colspan="1">[10]</td><td rowspan="1" colspan="1"/><td rowspan="1" colspan="1"/><td rowspan="1" colspan="1"/><td rowspan="1" colspan="1"/><td rowspan="1" colspan="1"/><td rowspan="1" colspan="1"/><td rowspan="1" colspan="1"/><td rowspan="1" colspan="1"/><td rowspan="1" colspan="1"/><td rowspan="1" colspan="1"/><td rowspan="1" colspan="1"/><td rowspan="1" colspan="1"/><td rowspan="1" colspan="1"/><td rowspan="1" colspan="1"/></tr><tr><td rowspan="1" colspan="1">
                <italic><tp:taxon-name>
                    <tp:taxon-name-part taxon-name-part-type="genus" reg="Phyllopsora">P.</tp:taxon-name-part>
                    <tp:taxon-name-part taxon-name-part-type="species" reg="mauritiana">mauritiana</tp:taxon-name-part>
                  </tp:taxon-name></italic>
              </td><td rowspan="1" colspan="1">(Taylor) Swinscow &amp; Krog</td><td rowspan="1" colspan="1"/><td rowspan="1" colspan="1"/><td rowspan="1" colspan="1"/><td rowspan="1" colspan="1">[10]</td><td rowspan="1" colspan="1"/><td rowspan="1" colspan="1"/><td rowspan="1" colspan="1"/><td rowspan="1" colspan="1"/><td rowspan="1" colspan="1"/><td rowspan="1" colspan="1"/><td rowspan="1" colspan="1"/><td rowspan="1" colspan="1"/><td rowspan="1" colspan="1"/><td rowspan="1" colspan="1"/><td rowspan="1" colspan="1"/><td rowspan="1" colspan="1"/><td rowspan="1" colspan="1"/><td rowspan="1" colspan="1"/></tr><tr><td rowspan="1" colspan="1">
                <italic><tp:taxon-name>
                    <tp:taxon-name-part taxon-name-part-type="genus" reg="Phyllopsora">P.</tp:taxon-name-part>
                    <tp:taxon-name-part taxon-name-part-type="species" reg="nemoralis">nemoralis</tp:taxon-name-part>
                  </tp:taxon-name></italic>
              </td><td rowspan="1" colspan="1">Timdal &amp; Krog</td><td rowspan="1" colspan="1"/><td rowspan="1" colspan="1"/><td rowspan="1" colspan="1"/><td rowspan="1" colspan="1">[10]</td><td rowspan="1" colspan="1"/><td rowspan="1" colspan="1"/><td rowspan="1" colspan="1"/><td rowspan="1" colspan="1"/><td rowspan="1" colspan="1"/><td rowspan="1" colspan="1"/><td rowspan="1" colspan="1"/><td rowspan="1" colspan="1"/><td rowspan="1" colspan="1"/><td rowspan="1" colspan="1"/><td rowspan="1" colspan="1"/><td rowspan="1" colspan="1"/><td rowspan="1" colspan="1"/><td rowspan="1" colspan="1"/></tr><tr><td rowspan="1" colspan="1">
                <italic><tp:taxon-name>
                    <tp:taxon-name-part taxon-name-part-type="genus" reg="Phyllopsora">P.</tp:taxon-name-part>
                    <tp:taxon-name-part taxon-name-part-type="species" reg="pyxinoides">pyxinoides</tp:taxon-name-part>
                  </tp:taxon-name></italic>
              </td><td rowspan="1" colspan="1">(Nyl.) Kistenich et al.</td><td rowspan="1" colspan="1"/><td rowspan="1" colspan="1"/><td rowspan="1" colspan="1"/><td rowspan="1" colspan="1"/><td rowspan="1" colspan="1"/><td rowspan="1" colspan="1"/><td rowspan="1" colspan="1"/><td rowspan="1" colspan="1"/><td rowspan="1" colspan="1"/><td rowspan="1" colspan="1"/><td rowspan="1" colspan="1"/><td rowspan="1" colspan="1"/><td rowspan="1" colspan="1"/><td rowspan="1" colspan="1"/><td rowspan="1" colspan="1"/><td rowspan="1" colspan="1">[6, 19]</td><td rowspan="1" colspan="1"/><td rowspan="1" colspan="1"/></tr><tr><td rowspan="1" colspan="1">
                <italic><tp:taxon-name>
                    <tp:taxon-name-part taxon-name-part-type="genus" reg="Phyllopsora">P.</tp:taxon-name-part>
                    <tp:taxon-name-part taxon-name-part-type="species" reg="swinscowii">swinscowii</tp:taxon-name-part>
                  </tp:taxon-name></italic>
              </td><td rowspan="1" colspan="1">Timdal &amp; Krog</td><td rowspan="1" colspan="1"/><td rowspan="1" colspan="1"/><td rowspan="1" colspan="1"/><td rowspan="1" colspan="1">[10]</td><td rowspan="1" colspan="1"/><td rowspan="1" colspan="1"/><td rowspan="1" colspan="1"/><td rowspan="1" colspan="1"/><td rowspan="1" colspan="1"/><td rowspan="1" colspan="1"/><td rowspan="1" colspan="1"/><td rowspan="1" colspan="1"/><td rowspan="1" colspan="1"/><td rowspan="1" colspan="1"/><td rowspan="1" colspan="1"/><td rowspan="1" colspan="1"/><td rowspan="1" colspan="1"/><td rowspan="1" colspan="1"/></tr><tr><td rowspan="1" colspan="20">
                <bold>Excluded species</bold>
              </td></tr><tr><td rowspan="1" colspan="1">
                <italic><tp:taxon-name>
                    <tp:taxon-name-part taxon-name-part-type="genus" reg="Phyllopsora">P.</tp:taxon-name-part>
                    <tp:taxon-name-part taxon-name-part-type="species" reg="catervisorediata">catervisorediata</tp:taxon-name-part>
                  </tp:taxon-name></italic>
              </td><td rowspan="1" colspan="1">G.K. Mishra et al.</td><td rowspan="1" colspan="1"/><td rowspan="1" colspan="1"/><td rowspan="1" colspan="1"/><td rowspan="1" colspan="1">T</td><td rowspan="1" colspan="1"/><td rowspan="1" colspan="1"/><td rowspan="1" colspan="1"/><td rowspan="1" colspan="1"/><td rowspan="1" colspan="1"/><td rowspan="1" colspan="1"/><td rowspan="1" colspan="1"/><td rowspan="1" colspan="1"/><td rowspan="1" colspan="1"/><td rowspan="1" colspan="1"/><td rowspan="1" colspan="1"/><td rowspan="1" colspan="1"/><td rowspan="1" colspan="1"/><td rowspan="1" colspan="1"/></tr><tr><td rowspan="1" colspan="1">
                <italic><tp:taxon-name>
                    <tp:taxon-name-part taxon-name-part-type="genus" reg="Phyllopsora">P.</tp:taxon-name-part>
                    <tp:taxon-name-part taxon-name-part-type="species" reg="densiflorae">densiflorae</tp:taxon-name-part>
                  </tp:taxon-name></italic>
              </td><td rowspan="1" colspan="1">(Vain.) Gotth. Schneid.</td><td rowspan="1" colspan="1"/><td rowspan="1" colspan="1"/><td rowspan="1" colspan="1"/><td rowspan="1" colspan="1"/><td rowspan="1" colspan="1"/><td rowspan="1" colspan="1">T</td><td rowspan="1" colspan="1"/><td rowspan="1" colspan="1"/><td rowspan="1" colspan="1"/><td rowspan="1" colspan="1"/><td rowspan="1" colspan="1"/><td rowspan="1" colspan="1"/><td rowspan="1" colspan="1"/><td rowspan="1" colspan="1"/><td rowspan="1" colspan="1"/><td rowspan="1" colspan="1"/><td rowspan="1" colspan="1"/><td rowspan="1" colspan="1"/></tr><tr><td rowspan="1" colspan="1">
                <italic><tp:taxon-name>
                    <tp:taxon-name-part taxon-name-part-type="genus" reg="Phyllopsora">P.</tp:taxon-name-part>
                    <tp:taxon-name-part taxon-name-part-type="species" reg="griseocastanea">griseocastanea</tp:taxon-name-part>
                  </tp:taxon-name></italic>
              </td><td rowspan="1" colspan="1">(Vain.) Gotth. Schneid.</td><td rowspan="1" colspan="1"/><td rowspan="1" colspan="1"/><td rowspan="1" colspan="1"/><td rowspan="1" colspan="1"/><td rowspan="1" colspan="1"/><td rowspan="1" colspan="1"/><td rowspan="1" colspan="1"/><td rowspan="1" colspan="1"/><td rowspan="1" colspan="1"/><td rowspan="1" colspan="1"/><td rowspan="1" colspan="1">T</td><td rowspan="1" colspan="1"/><td rowspan="1" colspan="1"/><td rowspan="1" colspan="1"/><td rowspan="1" colspan="1"/><td rowspan="1" colspan="1"/><td rowspan="1" colspan="1"/><td rowspan="1" colspan="1"/></tr><tr><td rowspan="1" colspan="1">
                <italic><tp:taxon-name>
                    <tp:taxon-name-part taxon-name-part-type="genus" reg="Phyllopsora">P.</tp:taxon-name-part>
                    <tp:taxon-name-part taxon-name-part-type="species" reg="manipurensis">manipurensis</tp:taxon-name-part>
                  </tp:taxon-name></italic>
              </td><td rowspan="1" colspan="1">(Müll. Arg.) Müll. Arg.</td><td rowspan="1" colspan="1"/><td rowspan="1" colspan="1"/><td rowspan="1" colspan="1"/><td rowspan="1" colspan="1">T</td><td rowspan="1" colspan="1"/><td rowspan="1" colspan="1"/><td rowspan="1" colspan="1"/><td rowspan="1" colspan="1"/><td rowspan="1" colspan="1"/><td rowspan="1" colspan="1"/><td rowspan="1" colspan="1"/><td rowspan="1" colspan="1"/><td rowspan="1" colspan="1"/><td rowspan="1" colspan="1"/><td rowspan="1" colspan="1"/><td rowspan="1" colspan="1"/><td rowspan="1" colspan="1"/><td rowspan="1" colspan="1"/></tr><tr><td rowspan="1" colspan="1">
                <italic><tp:taxon-name>
                    <tp:taxon-name-part taxon-name-part-type="genus" reg="Phyllopsora">P.</tp:taxon-name-part>
                    <tp:taxon-name-part taxon-name-part-type="species" reg="subcrustacea">subcrustacea</tp:taxon-name-part>
                  </tp:taxon-name></italic>
              </td><td rowspan="1" colspan="1">(Malme) Brako</td><td rowspan="1" colspan="1"/><td rowspan="1" colspan="1"/><td rowspan="1" colspan="1"/><td rowspan="1" colspan="1">[10]</td><td rowspan="1" colspan="1"/><td rowspan="1" colspan="1"/><td rowspan="1" colspan="1"/><td rowspan="1" colspan="1"/><td rowspan="1" colspan="1"/><td rowspan="1" colspan="1"/><td rowspan="1" colspan="1"/><td rowspan="1" colspan="1"/><td rowspan="1" colspan="1"/><td rowspan="1" colspan="1"/><td rowspan="1" colspan="1"/><td rowspan="1" colspan="1"/><td rowspan="1" colspan="1"/><td rowspan="1" colspan="1"/></tr><tr><td rowspan="1" colspan="1">
                <italic><tp:taxon-name>
                    <tp:taxon-name-part taxon-name-part-type="genus" reg="Phyllopsora">P.</tp:taxon-name-part>
                    <tp:taxon-name-part taxon-name-part-type="species" reg="viridis">viridis</tp:taxon-name-part>
                  </tp:taxon-name></italic>
              </td><td rowspan="1" colspan="1">Paulson</td><td rowspan="1" colspan="1"/><td rowspan="1" colspan="1"/><td rowspan="1" colspan="1"/><td rowspan="1" colspan="1"/><td rowspan="1" colspan="1"/><td rowspan="1" colspan="1"/><td rowspan="1" colspan="1"/><td rowspan="1" colspan="1"/><td rowspan="1" colspan="1"/><td rowspan="1" colspan="1"/><td rowspan="1" colspan="1"/><td rowspan="1" colspan="1"/><td rowspan="1" colspan="1"/><td rowspan="1" colspan="1"/><td rowspan="1" colspan="1"/><td rowspan="1" colspan="1">T</td><td rowspan="1" colspan="1"/><td rowspan="1" colspan="1"/></tr><tr><td rowspan="1" colspan="1">
                <italic><tp:taxon-name>
                    <tp:taxon-name-part taxon-name-part-type="genus" reg="Phyllopsora">P.</tp:taxon-name-part>
                    <tp:taxon-name-part taxon-name-part-type="species" reg="borbonica">borbonica</tp:taxon-name-part>
                  </tp:taxon-name></italic>
              </td><td rowspan="1" colspan="1">Timdal &amp; Krog</td><td rowspan="1" colspan="1"/><td rowspan="1" colspan="1"/><td rowspan="1" colspan="1"/><td rowspan="1" colspan="1"/><td rowspan="1" colspan="1"/><td rowspan="1" colspan="1"/><td rowspan="1" colspan="1"/><td rowspan="1" colspan="1"/><td rowspan="1" colspan="1"/><td rowspan="1" colspan="1"/><td rowspan="1" colspan="1"/><td rowspan="1" colspan="1"/><td rowspan="1" colspan="1"/><td rowspan="1" colspan="1">[17]</td><td rowspan="1" colspan="1"/><td rowspan="1" colspan="1"/><td rowspan="1" colspan="1"/><td rowspan="1" colspan="1"/></tr><tr><td rowspan="1" colspan="1">
                <italic><tp:taxon-name>
                    <tp:taxon-name-part taxon-name-part-type="genus" reg="Phyllopsora">P.</tp:taxon-name-part>
                    <tp:taxon-name-part taxon-name-part-type="species" reg="sorediata">sorediata</tp:taxon-name-part>
                  </tp:taxon-name></italic>
              </td><td rowspan="1" colspan="1">(Aptroot &amp; Sparrius) Timdal</td><td rowspan="1" colspan="1"/><td rowspan="1" colspan="1"/><td rowspan="1" colspan="1"/><td rowspan="1" colspan="1"/><td rowspan="1" colspan="1"/><td rowspan="1" colspan="1"/><td rowspan="1" colspan="1"/><td rowspan="1" colspan="1"/><td rowspan="1" colspan="1"/><td rowspan="1" colspan="1"/><td rowspan="1" colspan="1"/><td rowspan="1" colspan="1"/><td rowspan="1" colspan="1"/><td rowspan="1" colspan="1"/><td rowspan="1" colspan="1"/><td rowspan="1" colspan="1">[6]</td><td rowspan="1" colspan="1"/><td rowspan="1" colspan="1"/></tr><tr><td rowspan="1" colspan="1">
                <italic><tp:taxon-name>
                    <tp:taxon-name-part taxon-name-part-type="genus" reg="Phyllopsora">P.</tp:taxon-name-part>
                    <tp:taxon-name-part taxon-name-part-type="species" reg="soralifera">soralifera</tp:taxon-name-part>
                  </tp:taxon-name></italic>
              </td><td rowspan="1" colspan="1">Timdal</td><td rowspan="1" colspan="1"/><td rowspan="1" colspan="1"/><td rowspan="1" colspan="1"/><td rowspan="1" colspan="1">[9]</td><td rowspan="1" colspan="1"/><td rowspan="1" colspan="1"/><td rowspan="1" colspan="1"/><td rowspan="1" colspan="1"/><td rowspan="1" colspan="1"/><td rowspan="1" colspan="1"/><td rowspan="1" colspan="1"/><td rowspan="1" colspan="1"/><td rowspan="1" colspan="1"/><td rowspan="1" colspan="1"/><td rowspan="1" colspan="1"/><td rowspan="1" colspan="1"/><td rowspan="1" colspan="1"/><td rowspan="1" colspan="1"/></tr></tbody></table><table-wrap-foot><fn><p>T: Type material (of the accepted name or a synonym); *: Identified in this study, based on morphology/chemistry; **: Identified in this study, based on DNA; [1]: <xref ref-type="bibr" rid="B2">Aptroot 1997</xref>; [2]: <xref ref-type="bibr" rid="B4">Aptroot et al. 1997</xref>; [3]: <xref ref-type="bibr" rid="B6">Aptroot and Sparrius 2003</xref>; [4]: <xref ref-type="bibr" rid="B7">Aptroot and Sparrius 2006</xref>; [5]: <xref ref-type="bibr" rid="B9">Brako 1991</xref>; [6]: <xref ref-type="bibr" rid="B10">Buaruang et al. 2017</xref>; [7]: <xref ref-type="bibr" rid="B15">Elix 2009</xref>; [8]: <xref ref-type="bibr" rid="B16">Elix and McCarthy 1998</xref>; [9]: <xref ref-type="bibr" rid="B29">Logesh et al. 2017</xref>; [10]: <xref ref-type="bibr" rid="B31">Mishra et al. 2011</xref>; [11]: <xref ref-type="bibr" rid="B32">Moon 2013</xref>; [12]: <xref ref-type="bibr" rid="B35">Ohmura and Kasiwadani 2018</xref>; [13]: <xref ref-type="bibr" rid="B37">Sipman 1993</xref>; [14]: <xref ref-type="bibr" rid="B40">Streimann 1986</xref>; [15]: <xref ref-type="bibr" rid="B41">Streimann and Sipman 1994</xref>; [16]: <xref ref-type="bibr" rid="B48">Upreti et al. 2002</xref>; [17]: <xref ref-type="bibr" rid="B49">Weerakoon and Aptroot 2014</xref>; [18]: <xref ref-type="bibr" rid="B50">Wei 1991</xref>; [19]: <xref ref-type="bibr" rid="B51">Wolseley et al. 2002</xref>.</p></fn></table-wrap-foot></table-wrap></tp:treatment-sec><ref-list><ref id="B47"><mixed-citation xmlns:xlink="http://www.w3.org/1999/xlink" xlink:type="simple"><person-group><name name-style="western"><surname>Timdal</surname><given-names>E</given-names></name><name name-style="western"><surname>Krog</surname><given-names>H</given-names></name></person-group> (<year>2001</year>) <article-title>Further studies on African species of the lichen genus <italic><tp:taxon-name><tp:taxon-name-part taxon-name-part-type="genus">Phyllopsora</tp:taxon-name-part></tp:taxon-name></italic> (<tp:taxon-name><tp:taxon-name-part taxon-name-part-type="order">Lecanorales</tp:taxon-name-part></tp:taxon-name>).</article-title><source>Mycotaxon</source><volume>77</volume>: <fpage>57</fpage>–<lpage>90</lpage>.</mixed-citation></ref><ref id="B2"><mixed-citation xmlns:xlink="http://www.w3.org/1999/xlink" xlink:type="simple"><person-group><name name-style="western"><surname>Aptroot</surname><given-names>A</given-names></name></person-group> (<year>1997</year>) <article-title>Lichen biodiversity in Papua New Guinea, with report of 173 species on one tree.</article-title><source>Bibliotheca Lichenologica</source><volume>68</volume>: <fpage>203</fpage>–<lpage>213</lpage>.</mixed-citation></ref><ref id="B4"><mixed-citation xmlns:xlink="http://www.w3.org/1999/xlink" xlink:type="simple"><person-group><name name-style="western"><surname>Aptroot</surname><given-names>A</given-names></name><name name-style="western"><surname>Diederich</surname><given-names>P</given-names></name><name name-style="western"><surname>Sérusiaux</surname><given-names>E</given-names></name><name name-style="western"><surname>Sipman</surname><given-names>HJM</given-names></name></person-group> (<year>1997</year>) <article-title>Lichens and lichenicolous fungi from New Guinea.</article-title><source>Bibliotheca Lichenologica</source><volume>64</volume>: <fpage>1</fpage>–<lpage>220</lpage>.</mixed-citation></ref><ref id="B6"><mixed-citation xmlns:xlink="http://www.w3.org/1999/xlink" xlink:type="simple"><person-group><name name-style="western"><surname>Aptroot</surname><given-names>A</given-names></name><name name-style="western"><surname>Sparrius</surname><given-names>LB</given-names></name></person-group> (<year>2003</year>) <article-title>New microlichens from Taiwan.</article-title><source>Fungal diversity</source><volume>14</volume>: <fpage>1</fpage>–<lpage>50</lpage>.</mixed-citation></ref><ref id="B7"><mixed-citation xmlns:xlink="http://www.w3.org/1999/xlink" xlink:type="simple"><person-group><name name-style="western"><surname>Aptroot</surname><given-names>A</given-names></name><name name-style="western"><surname>Sparrius</surname><given-names>LB</given-names></name></person-group> (<year>2006</year>) Additions to the Lichen Flora of Vietnam, with an Annotated Checklist and Bibliography. The Bryologist 109: 358–371. <ext-link xlink:type="simple" ext-link-type="doi" xlink:href="10.1639/0007-2745(2006)109[358:ATTLFO]2.0.CO;2">https://doi.org/10.1639/0007-2745(2006)109[358:ATTLFO]2.0.CO;2</ext-link></mixed-citation></ref><ref id="B9"><mixed-citation xmlns:xlink="http://www.w3.org/1999/xlink" xlink:type="simple"><person-group><name name-style="western"><surname>Brako</surname><given-names>L</given-names></name></person-group> (<year>1991</year>) <italic><tp:taxon-name><tp:taxon-name-part taxon-name-part-type="genus">Phyllopsora</tp:taxon-name-part></tp:taxon-name></italic> (<tp:taxon-name><tp:taxon-name-part taxon-name-part-type="family">Bacidiaceae</tp:taxon-name-part></tp:taxon-name>). Flora Neotropica: 1–66.</mixed-citation></ref><ref id="B10"><mixed-citation xmlns:xlink="http://www.w3.org/1999/xlink" xlink:type="simple"><person-group><name name-style="western"><surname>Buaruang</surname><given-names>K</given-names></name><name name-style="western"><surname>Boonpragob</surname><given-names>K</given-names></name><name name-style="western"><surname>Mongkolsuk</surname><given-names>P</given-names></name><name name-style="western"><surname>Sangvichien</surname><given-names>E</given-names></name><name name-style="western"><surname>Vongshewarat</surname><given-names>K</given-names></name><name name-style="western"><surname>Polyiam</surname><given-names>W</given-names></name><name name-style="western"><surname>Rangsiruji</surname><given-names>A</given-names></name><name name-style="western"><surname>Saipunkaew</surname><given-names>W</given-names></name><name name-style="western"><surname>Naksuwankul</surname><given-names>K</given-names></name><name name-style="western"><surname>Kalb</surname><given-names>J</given-names></name></person-group> (<year>2017</year>) <article-title>A new checklist of lichenized fungi occurring in Thailand.</article-title><source>MycoKeys</source><volume>23</volume>: <fpage>1</fpage>–<lpage>91</lpage>. <ext-link xlink:type="simple" ext-link-type="doi" xlink:href="10.3897/mycokeys.23.12666">https://doi.org/10.3897/mycokeys.23.12666</ext-link></mixed-citation></ref><ref id="B15"><mixed-citation xmlns:xlink="http://www.w3.org/1999/xlink" xlink:type="simple"><person-group><name name-style="western"><surname>Elix</surname><given-names>JA</given-names></name></person-group> (<year>2009</year>) <article-title><tp:taxon-name><tp:taxon-name-part taxon-name-part-type="family">Phyllopsoraceae</tp:taxon-name-part></tp:taxon-name>.</article-title> In: <person-group><name name-style="western"><surname>McCarthy</surname><given-names>PM</given-names></name></person-group> (<role>Ed.</role>) <issue-title>Flora of Australia.</issue-title><source>ABRS and CSIRO Publishing, Canberra and Melbourne</source>, <fpage>41</fpage>–<lpage>59</lpage>.</mixed-citation></ref><ref id="B16"><mixed-citation xmlns:xlink="http://www.w3.org/1999/xlink" xlink:type="simple"><person-group><name name-style="western"><surname>Elix</surname><given-names>JA</given-names></name><name name-style="western"><surname>McCarthy</surname><given-names>PM</given-names></name></person-group> (<year>1998</year>) <article-title>Catalogue of the lichens of the smaller Pacific Islands.</article-title><source>Bibliotheca Lichenologica</source><volume>70</volume>: <fpage>1</fpage>–<lpage>361</lpage>.</mixed-citation></ref><ref id="B29"><mixed-citation xmlns:xlink="http://www.w3.org/1999/xlink" xlink:type="simple"><person-group><name name-style="western"><surname>Logesh</surname><given-names>AR</given-names></name><name name-style="western"><surname>Chinlampianga</surname><given-names>M</given-names></name><name name-style="western"><surname>Shukla</surname><given-names>AC</given-names></name><name name-style="western"><surname>Upreti</surname><given-names>DK</given-names></name></person-group> (<year>2017</year>) <article-title>Studies on Lichens of Mizoram, Northeast India.</article-title><source>Proceedings of the National Academy of Sciences, India Section B: Biological Sciences</source><volume>87</volume>: <fpage>445</fpage>–<lpage>457</lpage>. <ext-link xlink:type="simple" ext-link-type="doi" xlink:href="10.1007/s40011-015-0592-z">https://doi.org/10.1007/s40011-015-0592-z</ext-link></mixed-citation></ref><ref id="B31"><mixed-citation xmlns:xlink="http://www.w3.org/1999/xlink" xlink:type="simple"><person-group><name name-style="western"><surname>Mishra</surname><given-names>GK</given-names></name><name name-style="western"><surname>Upreti</surname><given-names>DK</given-names></name><name name-style="western"><surname>Nayaka</surname><given-names>S</given-names></name><name name-style="western"><surname>Haridas</surname><given-names>B</given-names></name></person-group> (<year>2011</year>) <article-title>New taxa and new reports of <italic><tp:taxon-name><tp:taxon-name-part taxon-name-part-type="genus">Phyllopsora</tp:taxon-name-part></tp:taxon-name></italic> (lichenized <tp:taxon-name><tp:taxon-name-part taxon-name-part-type="phylum">Ascomycotina</tp:taxon-name-part></tp:taxon-name>) from India.</article-title><source>Mycotaxon</source><volume>115</volume>: <fpage>29</fpage>–<lpage>44</lpage>. <ext-link xlink:type="simple" ext-link-type="doi" xlink:href="10.5248/115.29">https://doi.org/10.5248/115.29</ext-link></mixed-citation></ref><ref id="B32"><mixed-citation xmlns:xlink="http://www.w3.org/1999/xlink" xlink:type="simple"><person-group><name name-style="western"><surname>Moon</surname><given-names>KH</given-names></name></person-group> (<year>2013</year>) Lichen-forming and lichenicolous fungi of Korea. Korean Lichen Research Institute (KoLRI), 139 pp.</mixed-citation></ref><ref id="B35"><mixed-citation xmlns:xlink="http://www.w3.org/1999/xlink" xlink:type="simple"><person-group><name name-style="western"><surname>Ohmura</surname><given-names>Y</given-names></name><name name-style="western"><surname>Kashiwadani</surname><given-names>H</given-names></name></person-group> (<year>2018</year>) <article-title>Checklist of lichens and allied fungi of Japan.</article-title><source>National Museum of Nature and Science Monographs</source><volume>49</volume>: <fpage>1</fpage>–<lpage>110</lpage>.</mixed-citation></ref><ref id="B37"><mixed-citation xmlns:xlink="http://www.w3.org/1999/xlink" xlink:type="simple"><person-group><name name-style="western"><surname>Sipman</surname><given-names>HJ</given-names></name></person-group> (<year>1993</year>) <article-title>Lichens from Mount Kinabalu.</article-title><source>Tropical Bryology</source><volume>8</volume>: <fpage>281</fpage>–<lpage>314</lpage>. <ext-link xlink:type="simple" ext-link-type="doi" xlink:href="10.11646/bde.8.1.29">https://doi.org/10.11646/bde.8.1.29</ext-link></mixed-citation></ref><ref id="B40"><mixed-citation xmlns:xlink="http://www.w3.org/1999/xlink" xlink:type="simple"><person-group><name name-style="western"><surname>Streimann</surname><given-names>H</given-names></name></person-group> (<year>1986</year>) <article-title>Catalogue of the lichens of Papua New Guinea and Irian Jaya.</article-title><source>Bibliotheca Lichenologica</source><volume>22</volume>: <fpage>1</fpage>–<lpage>145</lpage>.</mixed-citation></ref><ref id="B41"><mixed-citation xmlns:xlink="http://www.w3.org/1999/xlink" xlink:type="simple"><person-group><name name-style="western"><surname>Streimann</surname><given-names>H</given-names></name><name name-style="western"><surname>Sipman</surname><given-names>H</given-names></name></person-group> (<year>1994</year>) <article-title>New lichen records from the island of New Britain in Papua New Guinea.</article-title><source>Fragmenta Floristica et Geobotanica</source><volume>39</volume>: <fpage>369</fpage>–<lpage>382</lpage>.</mixed-citation></ref><ref id="B48"><mixed-citation xmlns:xlink="http://www.w3.org/1999/xlink" xlink:type="simple"><person-group><name name-style="western"><surname>Upreti</surname><given-names>DK</given-names></name><name name-style="western"><surname>Divakar</surname><given-names>PK</given-names></name><name name-style="western"><surname>Nayaka</surname><given-names>S</given-names></name></person-group> (<year>2002</year>) <article-title>Notes on species of the lichen genus <italic><tp:taxon-name><tp:taxon-name-part taxon-name-part-type="genus">Phyllopsora</tp:taxon-name-part></tp:taxon-name></italic> in India.</article-title><source>Bibliotheca Lichenologica</source><volume>86</volume>: <fpage>185</fpage>–<lpage>191</lpage>.</mixed-citation></ref><ref id="B49"><mixed-citation xmlns:xlink="http://www.w3.org/1999/xlink" xlink:type="simple"><person-group><name name-style="western"><surname>Weerakoon</surname><given-names>G</given-names></name><name name-style="western"><surname>Aptroot</surname><given-names>A</given-names></name></person-group> (<year>2014</year>) <article-title>Over 200 new lichen records from Sri Lanka, with three new species to science.</article-title><source>Cryptogamie, Mycologie</source><volume>35</volume>: <fpage>51</fpage>–<lpage>62</lpage>. <ext-link xlink:type="simple" ext-link-type="doi" xlink:href="10.7872/crym.v35.iss1.2014.51">https://doi.org/10.7872/crym.v35.iss1.2014.51</ext-link></mixed-citation></ref><ref id="B50"><mixed-citation xmlns:xlink="http://www.w3.org/1999/xlink" xlink:type="simple"><person-group><name name-style="western"><surname>Wei</surname><given-names>JC</given-names></name></person-group> (<year>1991</year>) <source>An Enumeration of Lichens in China.</source><publisher-name>International Academic Publishers</publisher-name>, <publisher-loc>Beijing</publisher-loc>, <size units="page">278 pp</size>.</mixed-citation></ref><ref id="B51"><mixed-citation xmlns:xlink="http://www.w3.org/1999/xlink" xlink:type="simple"><person-group><name name-style="western"><surname>Wolseley</surname><given-names>PA</given-names></name><name name-style="western"><surname>Aguirre–Hudson</surname><given-names>B</given-names></name><name name-style="western"><surname>McCarthy</surname><given-names>PM</given-names></name></person-group> (<year>2002</year>) <article-title>Catalogue of the lichens of Thailand.</article-title><source>Bulletins of the Natural History Museum: Botany Series</source><volume>32</volume>: <fpage>13</fpage>–<lpage>59</lpage>. <ext-link xlink:type="simple" ext-link-type="doi" xlink:href="10.1017/S0968044602000038">https://doi.org/10.1017/S0968044602000038</ext-link></mixed-citation></ref></ref-list></tp:taxon-treatment>
