# Supplementary material for: A regional study of the genus Phyllopsora (Ramalinaceae) in Asia and Melanesia
Source: MycoKeys. 2019 May 29;53:23–72. doi: 10.3897/mycokeys.53.33425 (PMC6551344; doi:10.3897/mycokeys.53.33425)
Supplement: XML Treatment for Phyllopsora furfuracea [file mycokeys.53.33425-treatment11.xml]

<!DOCTYPE tp:taxon-treatment
  PUBLIC "-//TaxonX//DTD Taxonomic Treatment Publishing DTD v0 20100105//EN" "tax-treatment-NSO.dtd">
<tp:taxon-treatment xmlns:tp="http://www.plazi.org/taxpub"><tp:treatment-meta><kwd-group><label>Taxon classification</label><kwd><named-content xmlns:xlink="http://www.w3.org/1999/xlink" content-type="kingdom">Fungi</named-content></kwd><kwd><named-content xmlns:xlink="http://www.w3.org/1999/xlink" content-type="order">Lecanorales</named-content></kwd><kwd><named-content xmlns:xlink="http://www.w3.org/1999/xlink" content-type="family">Ramalinaceae</named-content></kwd></kwd-group><mixed-citation publication-type="journal"><person-group><name><surname>Kistenich</surname><given-names>Sonja</given-names></name><name><surname>Bendiksby</surname><given-names>Mika</given-names></name><name><surname>Vairappan</surname><given-names>Charles S.</given-names></name><name><surname>Weerakoon</surname><given-names>Gothamie</given-names></name><name><surname>Wijesundara</surname><given-names>Siril</given-names></name><name><surname>Wolseley</surname><given-names>Patricia A.</given-names></name><name><surname>Timdal</surname><given-names>Einar</given-names></name></person-group><article-title>A regional study of the genus <italic><tp:taxon-name><tp:taxon-name-part taxon-name-part-type="genus" reg="Phyllopsora">Phyllopsora</tp:taxon-name-part></tp:taxon-name></italic> (<tp:taxon-name><tp:taxon-name-part taxon-name-part-type="family">Ramalinaceae</tp:taxon-name-part></tp:taxon-name>) in Asia and Melanesia</article-title><source>MycoKeys</source><day>29</day><month>5</month><year>2019</year><volume>53</volume><fpage>23</fpage><lpage>72</lpage><pub-id pub-id-type="doi">10.3897/mycokeys.53.33425</pub-id></mixed-citation></tp:treatment-meta><tp:nomenclature><tp:taxon-name>
            <tp:taxon-name-part taxon-name-part-type="genus" reg="Phyllopsora">Phyllopsora</tp:taxon-name-part>
            <tp:taxon-name-part taxon-name-part-type="species" reg="furfuracea">furfuracea</tp:taxon-name-part>
          </tp:taxon-name><tp:taxon-authority>(Pers.) Zahlbr.</tp:taxon-authority></tp:nomenclature><tp:treatment-sec sec-type="description" id="SECID0EABCM"><title>Description.</title><p><xref ref-type="bibr" rid="B47">Timdal and Krog (2001)</xref>, <xref ref-type="bibr" rid="B44">Timdal (2008b)</xref>, <xref ref-type="bibr" rid="B15">Elix (2009)</xref>.</p></tp:treatment-sec><tp:treatment-sec sec-type="distribution" id="SECID0ESBCM"><title>Distribution.</title><p>Pantropical (<xref ref-type="bibr" rid="B9">Brako 1991</xref>; <xref ref-type="bibr" rid="B47">Timdal and Krog 2001</xref>; <xref ref-type="bibr" rid="B15">Elix 2009</xref>).</p></tp:treatment-sec><tp:treatment-sec sec-type="remarks" id="SECID0EECCM"><title>Remarks.</title><p>Despite widespread reports in the literature, we were able to confirm the presence of this species (Fig. <xref ref-type="fig" rid="F6">5B</xref>) in Papua New Guinea, Sri Lanka, and Thailand, only. In the phylogenetic tree, <italic><tp:taxon-name><tp:taxon-name-part taxon-name-part-type="genus" reg="Phyllopsora">P.</tp:taxon-name-part><tp:taxon-name-part taxon-name-part-type="species" reg="furfuracea">furfuracea</tp:taxon-name-part></tp:taxon-name></italic> forms a clade with <italic><tp:taxon-name><tp:taxon-name-part taxon-name-part-type="genus" reg="Phyllopsora">P.</tp:taxon-name-part><tp:taxon-name-part taxon-name-part-type="species" reg="dolichospora">dolichospora</tp:taxon-name-part></tp:taxon-name></italic> and <italic><tp:taxon-name><tp:taxon-name-part taxon-name-part-type="genus" reg="Phyllopsora">P.</tp:taxon-name-part><tp:taxon-name-part taxon-name-part-type="species" reg="foliatella">foliatella</tp:taxon-name-part></tp:taxon-name></italic> (Fig. <xref ref-type="fig" rid="F1">1</xref>).</p></tp:treatment-sec><tp:treatment-sec><!--Section generated to contain objects referenced in tp:taxon-treatment.--><fig id="F6" position="float" orientation="portrait"><label>Figure 5.</label><caption><p>Species of <italic><tp:taxon-name><tp:taxon-name-part taxon-name-part-type="genus" reg="Phyllopsora">Phyllopsora</tp:taxon-name-part></tp:taxon-name></italic> occurring in Asia and Melanesia. <bold>A</bold><italic><tp:taxon-name><tp:taxon-name-part taxon-name-part-type="genus" reg="Phyllopsora">Phyllopsora</tp:taxon-name-part><tp:taxon-name-part taxon-name-part-type="species" reg="foliata">foliata</tp:taxon-name-part></tp:taxon-name></italic> (Kistenich &amp; Weerakoon SK1-627) <bold>B</bold><italic><tp:taxon-name><tp:taxon-name-part taxon-name-part-type="genus" reg="Phyllopsora">P.</tp:taxon-name-part><tp:taxon-name-part taxon-name-part-type="species" reg="furfuracea">furfuracea</tp:taxon-name-part></tp:taxon-name></italic> (Wolseley &amp; Aguirre-Hudson 4025) <bold>C</bold><italic><tp:taxon-name><tp:taxon-name-part taxon-name-part-type="genus" reg="Phyllopsora">P.</tp:taxon-name-part><tp:taxon-name-part taxon-name-part-type="species" reg="gossypina">gossypina</tp:taxon-name-part></tp:taxon-name></italic> (Kistenich &amp; Weerakoon SK1-524). Scale bars: 2 mm.</p></caption><graphic xmlns:xlink="http://www.w3.org/1999/xlink" xlink:href="mycokeys-53-023-g005.jpg" position="float" orientation="portrait" xlink:type="simple" id="oo_305237.jpg"/></fig><fig id="F1" position="float" orientation="portrait"><label>Figure 1.</label><caption><p>Extended majority-rule consensus tree resulting from the MrBayes analysis of the mtSSU and ITS alignment with Bayesian <abbrev xmlns:xlink="http://www.w3.org/1999/xlink" xlink:title="posterior probabilities" id="ABBRID0EWJGK" xlink:type="simple">PP</abbrev> ≥ 0.7 and/or IQ-TREE maximum likelihood <abbrev xmlns:xlink="http://www.w3.org/1999/xlink" xlink:title="bootstrap repetitions" id="ABBRID0E1JGK" xlink:type="simple">BS</abbrev> ≥ 50 and branch lengths. Strongly supported branches (<abbrev xmlns:xlink="http://www.w3.org/1999/xlink" xlink:title="posterior probabilities" id="ABBRID0E5JGK" xlink:type="simple">PP</abbrev> ≥ 0.95 and <abbrev xmlns:xlink="http://www.w3.org/1999/xlink" xlink:title="bootstrap repetitions" id="ABBRID0ECKGK" xlink:type="simple">BS</abbrev> ≥ 75) are marked in bold; branches only supported with <abbrev xmlns:xlink="http://www.w3.org/1999/xlink" xlink:title="posterior probabilities" id="ABBRID0EGKGK" xlink:type="simple">PP</abbrev> ≥ 0.7 or <abbrev xmlns:xlink="http://www.w3.org/1999/xlink" xlink:title="bootstrap repetitions" id="ABBRID0EKKGK" xlink:type="simple">BS</abbrev> ≥ 50 are marked with a dot above the branch. Two species of <italic><tp:taxon-name><tp:taxon-name-part taxon-name-part-type="genus" reg="Biatora">Biatora</tp:taxon-name-part></tp:taxon-name></italic> were used for rooting. Accessions belonging to the same species are collapsed for convenience. Three clades are distinguished to facilitate the discussion of new species (<bold>A, B, C</bold>). ch = chemotype.</p></caption><graphic xmlns:xlink="http://www.w3.org/1999/xlink" xlink:href="mycokeys-53-023-g001.jpg" position="float" orientation="portrait" xlink:type="simple" id="oo_305233.jpg"/></fig></tp:treatment-sec><ref-list><ref id="B47"><mixed-citation xmlns:xlink="http://www.w3.org/1999/xlink" xlink:type="simple"><person-group><name name-style="western"><surname>Timdal</surname><given-names>E</given-names></name><name name-style="western"><surname>Krog</surname><given-names>H</given-names></name></person-group> (<year>2001</year>) <article-title>Further studies on African species of the lichen genus <italic><tp:taxon-name><tp:taxon-name-part taxon-name-part-type="genus">Phyllopsora</tp:taxon-name-part></tp:taxon-name></italic> (<tp:taxon-name><tp:taxon-name-part taxon-name-part-type="order">Lecanorales</tp:taxon-name-part></tp:taxon-name>).</article-title><source>Mycotaxon</source><volume>77</volume>: <fpage>57</fpage>–<lpage>90</lpage>.</mixed-citation></ref><ref id="B44"><mixed-citation xmlns:xlink="http://www.w3.org/1999/xlink" xlink:type="simple"><person-group><name name-style="western"><surname>Timdal</surname><given-names>E</given-names></name></person-group> (<year>2008b</year>) <article-title>Studies on <italic><tp:taxon-name><tp:taxon-name-part taxon-name-part-type="genus">Phyllopsora</tp:taxon-name-part></tp:taxon-name></italic> (<tp:taxon-name><tp:taxon-name-part taxon-name-part-type="family">Ramalinaceae</tp:taxon-name-part></tp:taxon-name>) in Peru.</article-title><source>The Lichenologist</source><volume>40</volume>: <fpage>337</fpage>–<lpage>362</lpage>. <ext-link xlink:type="simple" ext-link-type="doi" xlink:href="10.1017/S0024282908007846">https://doi.org/10.1017/S0024282908007846</ext-link></mixed-citation></ref><ref id="B15"><mixed-citation xmlns:xlink="http://www.w3.org/1999/xlink" xlink:type="simple"><person-group><name name-style="western"><surname>Elix</surname><given-names>JA</given-names></name></person-group> (<year>2009</year>) <article-title><tp:taxon-name><tp:taxon-name-part taxon-name-part-type="family">Phyllopsoraceae</tp:taxon-name-part></tp:taxon-name>.</article-title> In: <person-group><name name-style="western"><surname>McCarthy</surname><given-names>PM</given-names></name></person-group> (<role>Ed.</role>) <issue-title>Flora of Australia.</issue-title><source>ABRS and CSIRO Publishing, Canberra and Melbourne</source>, <fpage>41</fpage>–<lpage>59</lpage>.</mixed-citation></ref><ref id="B9"><mixed-citation xmlns:xlink="http://www.w3.org/1999/xlink" xlink:type="simple"><person-group><name name-style="western"><surname>Brako</surname><given-names>L</given-names></name></person-group> (<year>1991</year>) <italic><tp:taxon-name><tp:taxon-name-part taxon-name-part-type="genus">Phyllopsora</tp:taxon-name-part></tp:taxon-name></italic> (<tp:taxon-name><tp:taxon-name-part taxon-name-part-type="family">Bacidiaceae</tp:taxon-name-part></tp:taxon-name>). Flora Neotropica: 1–66.</mixed-citation></ref></ref-list></tp:taxon-treatment>
