# Supplementary material for: A regional study of the genus Phyllopsora (Ramalinaceae) in Asia and Melanesia
Source: MycoKeys. 2019 May 29;53:23–72. doi: 10.3897/mycokeys.53.33425 (PMC6551344; doi:10.3897/mycokeys.53.33425)
Supplement: XML Treatment for Phyllopsora gossypina [file mycokeys.53.33425-treatment12.xml]

<!DOCTYPE tp:taxon-treatment
  PUBLIC "-//TaxonX//DTD Taxonomic Treatment Publishing DTD v0 20100105//EN" "tax-treatment-NSO.dtd">
<tp:taxon-treatment xmlns:tp="http://www.plazi.org/taxpub"><tp:treatment-meta><kwd-group><label>Taxon classification</label><kwd><named-content xmlns:xlink="http://www.w3.org/1999/xlink" content-type="kingdom">Fungi</named-content></kwd><kwd><named-content xmlns:xlink="http://www.w3.org/1999/xlink" content-type="order">Lecanorales</named-content></kwd><kwd><named-content xmlns:xlink="http://www.w3.org/1999/xlink" content-type="family">Ramalinaceae</named-content></kwd></kwd-group><mixed-citation publication-type="journal"><person-group><name><surname>Kistenich</surname><given-names>Sonja</given-names></name><name><surname>Bendiksby</surname><given-names>Mika</given-names></name><name><surname>Vairappan</surname><given-names>Charles S.</given-names></name><name><surname>Weerakoon</surname><given-names>Gothamie</given-names></name><name><surname>Wijesundara</surname><given-names>Siril</given-names></name><name><surname>Wolseley</surname><given-names>Patricia A.</given-names></name><name><surname>Timdal</surname><given-names>Einar</given-names></name></person-group><article-title>A regional study of the genus <italic><tp:taxon-name><tp:taxon-name-part taxon-name-part-type="genus" reg="Phyllopsora">Phyllopsora</tp:taxon-name-part></tp:taxon-name></italic> (<tp:taxon-name><tp:taxon-name-part taxon-name-part-type="family">Ramalinaceae</tp:taxon-name-part></tp:taxon-name>) in Asia and Melanesia</article-title><source>MycoKeys</source><day>29</day><month>5</month><year>2019</year><volume>53</volume><fpage>23</fpage><lpage>72</lpage><pub-id pub-id-type="doi">10.3897/mycokeys.53.33425</pub-id></mixed-citation></tp:treatment-meta><tp:nomenclature><tp:taxon-name>
            <tp:taxon-name-part taxon-name-part-type="genus" reg="Phyllopsora">Phyllopsora</tp:taxon-name-part>
            <tp:taxon-name-part taxon-name-part-type="species" reg="gossypina">gossypina</tp:taxon-name-part>
          </tp:taxon-name><tp:taxon-authority>(Sw.) Kistenich, Timdal, Bendiksby &amp; S. Ekman</tp:taxon-authority></tp:nomenclature><tp:treatment-sec sec-type="description" id="SECID0EWECM"><title>Description.</title><p><xref ref-type="bibr" rid="B18">Hue (1909)</xref>.</p></tp:treatment-sec><tp:treatment-sec sec-type="distribution" id="SECID0EAFCM"><title>Distribution.</title><p>Apparently pantropical.</p></tp:treatment-sec><tp:treatment-sec sec-type="remarks" id="SECID0EFFCM"><title>Remarks.</title><p>The species (Fig. <xref ref-type="fig" rid="F6">5C</xref>) was included in the genus <italic><tp:taxon-name><tp:taxon-name-part taxon-name-part-type="genus" reg="Crocynia">Crocynia</tp:taxon-name-part></tp:taxon-name></italic> until recently (<xref ref-type="bibr" rid="B27">Kistenich et al. 2018b</xref>), and not originally a part of our taxon sampling; hence the few specimens examined. The accession from Sri Lanka (7201) clusters together with specimens of <italic><tp:taxon-name><tp:taxon-name-part taxon-name-part-type="genus" reg="Crocynia">C.</tp:taxon-name-part><tp:taxon-name-part taxon-name-part-type="species" reg="molliuscula">molliuscula</tp:taxon-name-part></tp:taxon-name></italic> (Suppl. material <xref ref-type="supplementary-material" rid="S1">1</xref>: Fig. S1), from which it is morphologically and chemically different. Further specimens need to be investigated to inform about its relationship to <italic><tp:taxon-name><tp:taxon-name-part taxon-name-part-type="genus" reg="Crocynia">C.</tp:taxon-name-part><tp:taxon-name-part taxon-name-part-type="species" reg="molliuscula">molliuscula</tp:taxon-name-part></tp:taxon-name></italic>. The species is the phylogenetic sister to <italic><tp:taxon-name><tp:taxon-name-part taxon-name-part-type="genus" reg="Phyllopsora">P.</tp:taxon-name-part><tp:taxon-name-part taxon-name-part-type="species" reg="imshaugii">imshaugii</tp:taxon-name-part></tp:taxon-name></italic> (Fig. <xref ref-type="fig" rid="F1">1</xref>).</p></tp:treatment-sec><tp:treatment-sec><!--Section generated to contain objects referenced in tp:taxon-treatment.--><fig id="F6" position="float" orientation="portrait"><label>Figure 5.</label><caption><p>Species of <italic><tp:taxon-name><tp:taxon-name-part taxon-name-part-type="genus" reg="Phyllopsora">Phyllopsora</tp:taxon-name-part></tp:taxon-name></italic> occurring in Asia and Melanesia. <bold>A</bold><italic><tp:taxon-name><tp:taxon-name-part taxon-name-part-type="genus" reg="Phyllopsora">Phyllopsora</tp:taxon-name-part><tp:taxon-name-part taxon-name-part-type="species" reg="foliata">foliata</tp:taxon-name-part></tp:taxon-name></italic> (Kistenich &amp; Weerakoon SK1-627) <bold>B</bold><italic><tp:taxon-name><tp:taxon-name-part taxon-name-part-type="genus" reg="Phyllopsora">P.</tp:taxon-name-part><tp:taxon-name-part taxon-name-part-type="species" reg="furfuracea">furfuracea</tp:taxon-name-part></tp:taxon-name></italic> (Wolseley &amp; Aguirre-Hudson 4025) <bold>C</bold><italic><tp:taxon-name><tp:taxon-name-part taxon-name-part-type="genus" reg="Phyllopsora">P.</tp:taxon-name-part><tp:taxon-name-part taxon-name-part-type="species" reg="gossypina">gossypina</tp:taxon-name-part></tp:taxon-name></italic> (Kistenich &amp; Weerakoon SK1-524). Scale bars: 2 mm.</p></caption><graphic xmlns:xlink="http://www.w3.org/1999/xlink" xlink:href="mycokeys-53-023-g005.jpg" position="float" orientation="portrait" xlink:type="simple" id="oo_305237.jpg"/></fig><supplementary-material xmlns:xlink="http://www.w3.org/1999/xlink" id="S1" position="float" orientation="portrait" xlink:type="simple"><label>Supplementary material 1</label><p>Uncollapsed version of the tree presented in Fig. <xref ref-type="fig" rid="F1">1</xref></p><p>Data type: phylogenetic data</p><p>Explanation note: Extended majority-rule consensus tree resulting from the MrBayes analysis of the mtSSU and ITS alignment with Bayesian <abbrev xlink:title="posterior probabilities" id="ABBRID0ESCIM" xlink:type="simple">PP</abbrev> ≥ 0.7 and/or IQ-TREE maximum likelihood <abbrev xlink:title="bootstrap repetitions" id="ABBRID0EWCIM" xlink:type="simple">BS</abbrev> ≥ 50 and branch lengths. Strongly supported branches (<abbrev xlink:title="posterior probabilities" id="ABBRID0E1CIM" xlink:type="simple">PP</abbrev> ≥ 0.95 and <abbrev xlink:title="bootstrap repetitions" id="ABBRID0E5CIM" xlink:type="simple">BS</abbrev> ≥ 75) are marked in bold; branches with <abbrev xlink:title="posterior probabilities" id="ABBRID0ECDIM" xlink:type="simple">PP</abbrev> ≥ 0.95 and <abbrev xlink:title="bootstrap repetitions" id="ABBRID0EGDIM" xlink:type="simple">BS</abbrev> &lt; 75 or <abbrev xlink:title="posterior probabilities" id="ABBRID0EKDIM" xlink:type="simple">PP</abbrev> &lt; 0.95 and <abbrev xlink:title="bootstrap repetitions" id="ABBRID0EODIM" xlink:type="simple">BS</abbrev> ≥ 75 are marked in bold grey; branches only supported with <abbrev xlink:title="posterior probabilities" id="ABBRID0ESDIM" xlink:type="simple">PP</abbrev> ≥ 0.7 or <abbrev xlink:title="bootstrap repetitions" id="ABBRID0EWDIM" xlink:type="simple">BS</abbrev> ≥ 50 are marked with a dot above the branch. Two species of <italic><tp:taxon-name><tp:taxon-name-part taxon-name-part-type="genus" reg="Biatora">Biatora</tp:taxon-name-part></tp:taxon-name></italic> were used for rooting. Terminal names include DNA extraction number, species name and when relevant, chemotype (ch). Three clades are distinguished to facilitate the discussion of new species (A, B, C).</p><media xlink:href="mycokeys-53-023-s002.pdf" mimetype="application" mime-subtype="pdf" position="float" orientation="portrait" xlink:type="simple" id="oo_305243.pdf"/><permissions><license xlink:type="simple"><license-p>This dataset is made available under the Open Database License (http://opendatacommons.org/licenses/odbl/1.0/). The Open Database License (ODbL) is a license agreement intended to allow users to freely share, modify, and use this Dataset while maintaining this same freedom for others, provided that the original source and author(s) are credited.</license-p></license></permissions><attrib specific-use="authors">Sonja Kistenich, Mika Bendiksby, Charles S. Vairappan, Gothamie Weerakoon, Siril Wijesundara, Patricia A. Wolseley, Einar Timdal</attrib></supplementary-material><fig id="F1" position="float" orientation="portrait"><label>Figure 1.</label><caption><p>Extended majority-rule consensus tree resulting from the MrBayes analysis of the mtSSU and ITS alignment with Bayesian <abbrev xmlns:xlink="http://www.w3.org/1999/xlink" xlink:title="posterior probabilities" id="ABBRID0EWJGK" xlink:type="simple">PP</abbrev> ≥ 0.7 and/or IQ-TREE maximum likelihood <abbrev xmlns:xlink="http://www.w3.org/1999/xlink" xlink:title="bootstrap repetitions" id="ABBRID0E1JGK" xlink:type="simple">BS</abbrev> ≥ 50 and branch lengths. Strongly supported branches (<abbrev xmlns:xlink="http://www.w3.org/1999/xlink" xlink:title="posterior probabilities" id="ABBRID0E5JGK" xlink:type="simple">PP</abbrev> ≥ 0.95 and <abbrev xmlns:xlink="http://www.w3.org/1999/xlink" xlink:title="bootstrap repetitions" id="ABBRID0ECKGK" xlink:type="simple">BS</abbrev> ≥ 75) are marked in bold; branches only supported with <abbrev xmlns:xlink="http://www.w3.org/1999/xlink" xlink:title="posterior probabilities" id="ABBRID0EGKGK" xlink:type="simple">PP</abbrev> ≥ 0.7 or <abbrev xmlns:xlink="http://www.w3.org/1999/xlink" xlink:title="bootstrap repetitions" id="ABBRID0EKKGK" xlink:type="simple">BS</abbrev> ≥ 50 are marked with a dot above the branch. Two species of <italic><tp:taxon-name><tp:taxon-name-part taxon-name-part-type="genus" reg="Biatora">Biatora</tp:taxon-name-part></tp:taxon-name></italic> were used for rooting. Accessions belonging to the same species are collapsed for convenience. Three clades are distinguished to facilitate the discussion of new species (<bold>A, B, C</bold>). ch = chemotype.</p></caption><graphic xmlns:xlink="http://www.w3.org/1999/xlink" xlink:href="mycokeys-53-023-g001.jpg" position="float" orientation="portrait" xlink:type="simple" id="oo_305233.jpg"/></fig></tp:treatment-sec><ref-list><ref id="B18"><mixed-citation xmlns:xlink="http://www.w3.org/1999/xlink" xlink:type="simple"><person-group><name name-style="western"><surname>Hue</surname><given-names>A</given-names></name></person-group> (<year>1909</year>) <article-title>Lichenum generis Crocyniae Mass. plerasque species juxta archetypa specimina morphologice et anatomice descripsit.</article-title><source>Memoires de la Société Nationale des Sciences Naturelles et Mathématiques de Cherbourg</source><volume>37</volume>: <fpage>223</fpage>–<lpage>254</lpage>.</mixed-citation></ref><ref id="B27"><mixed-citation xmlns:xlink="http://www.w3.org/1999/xlink" xlink:type="simple"><person-group><name name-style="western"><surname>Kistenich</surname><given-names>S</given-names></name><name name-style="western"><surname>Timdal</surname><given-names>E</given-names></name><name name-style="western"><surname>Bendiksby</surname><given-names>M</given-names></name><name name-style="western"><surname>Ekman</surname><given-names>S</given-names></name></person-group> (<year>2018b</year>) <article-title>Molecular systematics and character evolution in the lichen family <tp:taxon-name><tp:taxon-name-part taxon-name-part-type="family">Ramalinaceae</tp:taxon-name-part></tp:taxon-name> (<tp:taxon-name><tp:taxon-name-part taxon-name-part-type="phylum">Ascomycota</tp:taxon-name-part></tp:taxon-name>: <tp:taxon-name><tp:taxon-name-part taxon-name-part-type="order">Lecanorales</tp:taxon-name-part></tp:taxon-name>).</article-title><source>Taxon</source><volume>67</volume>: <fpage>871</fpage>–<lpage>904</lpage>. <ext-link xlink:type="simple" ext-link-type="doi" xlink:href="10.12705/675.1">https://doi.org/10.12705/675.1</ext-link></mixed-citation></ref></ref-list></tp:taxon-treatment>
