# Supplementary material for: A regional study of the genus Phyllopsora (Ramalinaceae) in Asia and Melanesia
Source: MycoKeys. 2019 May 29;53:23–72. doi: 10.3897/mycokeys.53.33425 (PMC6551344; doi:10.3897/mycokeys.53.33425)
Supplement: XML Treatment for Phyllopsora pseudocorallina [file mycokeys.53.33425-treatment24.xml]

<!DOCTYPE tp:taxon-treatment
  PUBLIC "-//TaxonX//DTD Taxonomic Treatment Publishing DTD v0 20100105//EN" "tax-treatment-NSO.dtd">
<tp:taxon-treatment xmlns:tp="http://www.plazi.org/taxpub"><tp:treatment-meta><kwd-group><label>Taxon classification</label><kwd><named-content xmlns:xlink="http://www.w3.org/1999/xlink" content-type="kingdom">Fungi</named-content></kwd><kwd><named-content xmlns:xlink="http://www.w3.org/1999/xlink" content-type="order">Lecanorales</named-content></kwd><kwd><named-content xmlns:xlink="http://www.w3.org/1999/xlink" content-type="family">Ramalinaceae</named-content></kwd></kwd-group><mixed-citation publication-type="journal"><person-group><name><surname>Kistenich</surname><given-names>Sonja</given-names></name><name><surname>Bendiksby</surname><given-names>Mika</given-names></name><name><surname>Vairappan</surname><given-names>Charles S.</given-names></name><name><surname>Weerakoon</surname><given-names>Gothamie</given-names></name><name><surname>Wijesundara</surname><given-names>Siril</given-names></name><name><surname>Wolseley</surname><given-names>Patricia A.</given-names></name><name><surname>Timdal</surname><given-names>Einar</given-names></name></person-group><article-title>A regional study of the genus <italic><tp:taxon-name><tp:taxon-name-part taxon-name-part-type="genus" reg="Phyllopsora">Phyllopsora</tp:taxon-name-part></tp:taxon-name></italic> (<tp:taxon-name><tp:taxon-name-part taxon-name-part-type="family">Ramalinaceae</tp:taxon-name-part></tp:taxon-name>) in Asia and Melanesia</article-title><source>MycoKeys</source><day>29</day><month>5</month><year>2019</year><volume>53</volume><fpage>23</fpage><lpage>72</lpage><pub-id pub-id-type="doi">10.3897/mycokeys.53.33425</pub-id></mixed-citation></tp:treatment-meta><tp:nomenclature><tp:taxon-name>
            <tp:taxon-name-part taxon-name-part-type="genus" reg="Phyllopsora">Phyllopsora</tp:taxon-name-part>
            <tp:taxon-name-part taxon-name-part-type="species" reg="pseudocorallina">pseudocorallina</tp:taxon-name-part>
            <object-id xmlns:xlink="http://www.w3.org/1999/xlink" content-type="mycobank" xlink:type="simple">829572</object-id>
          </tp:taxon-name><tp:taxon-authority>Kistenich &amp; Timdal</tp:taxon-authority><tp:taxon-status xmlns:xlink="http://www.w3.org/1999/xlink" xlink:type="simple">sp. nov</tp:taxon-status><xref ref-type="fig" rid="F10">Fig. 9B</xref></tp:nomenclature><tp:treatment-sec sec-type="diagnosis" id="SECID0EAWDM"><title>Diagnosis.</title><p>Differs from <italic><tp:taxon-name><tp:taxon-name-part taxon-name-part-type="genus" reg="Phyllopsora">P.</tp:taxon-name-part><tp:taxon-name-part taxon-name-part-type="species" reg="corallina">corallina</tp:taxon-name-part></tp:taxon-name></italic> in having a more rosulate thallus and in substitutions in the mtSSU and ITS sequences.</p></tp:treatment-sec><tp:treatment-sec sec-type="material" id="SECID0ERWDM"><title>Type.</title><p>CAMBODIA, <italic>Siem Reap</italic>: around Ta Nei temple, Angkor Wats complex, <named-content xmlns:xlink="http://www.w3.org/1999/xlink" content-type="dwc:verbatimCoordinates" xlink:type="simple"><named-content content-type="geo-json" specific-use="{&#34;type&#34;:&#34;Point&#34;,&#34;coordinates&#34;:[103.883333,13.450000]}" id="NCID0E3WDM" xlink:type="simple">13°27'N, 103°53'E</named-content></named-content>, ca. 30 m alt., on rock (sand stone), 2005-12-20, H. Kashiwadani 47806 (TNS!—holotype) [<abbrev xmlns:xlink="http://www.w3.org/1999/xlink" xlink:title="thin-layer chromatography" id="ABBRID0EBXDM" xlink:type="simple">TLC</abbrev>: no lichen substances; DNA: <ext-link xmlns:xlink="http://www.w3.org/1999/xlink" ext-link-type="gen" xlink:href="MK412430" xlink:type="simple">MK412430</ext-link> (mtSSU), <ext-link xmlns:xlink="http://www.w3.org/1999/xlink" ext-link-type="gen" xlink:href="MK412491" xlink:type="simple">MK412491</ext-link> (ITS)].</p></tp:treatment-sec><tp:treatment-sec sec-type="description" id="SECID0EPXDM"><title>Description.</title><p>Thallus effuse or forming irregular rosettes up to 1 cm diam., squamulose; squamules medium sized, up to 1 mm wide, adnate to ascending, elongate, contiguous or partly imbricate, crenulate to incised, plane to weakly convex, medium green, glabrous on the upper side, faintly pubescent along the margin; isidia common, attached marginally to the squamules, cylindrical, simple or slightly branched, up to 0.1 mm wide and 0.6 mm long; upper cortex formed by thick-walled hyphae with rounded lumina (type 2), 20–30 µm thick; cortex and medulla not containing crystals (PD–, K–); prothallus indistinct to partly well developed, white.</p><p>Apothecia common, up to 1.5 mm diam., rounded when young, later often becoming irregular, simple or sometimes somewhat conglomerate, plane to moderately convex, yellowish to medium brown, with an indistinct, usually slightly paler, glabrous to finely pubescent margin; excipulum pale brown to colourless, K–; hypothecium pale brown to colourless, K–; epithecium colourless; no crystals in apothecium; ascospores narrowly ellipsoid to shortly bacilliform, simple, 6–10 × 2.5–3 µm (n=30). Conidiomata not seen.</p></tp:treatment-sec><tp:treatment-sec sec-type="chemistry" id="SECID0EVXDM"><title>Chemistry.</title><p>No lichen substances.</p></tp:treatment-sec><tp:treatment-sec sec-type="distribution" id="SECID0E1XDM"><title>Distribution.</title><p>Cambodia, Malaysia, Papua New Guinea, The Seychelles.</p></tp:treatment-sec><tp:treatment-sec sec-type="etymology" id="SECID0E6XDM"><title>Etymology.</title><p>The specific epithet refers to its morphological and chemical similarity to <italic><tp:taxon-name><tp:taxon-name-part taxon-name-part-type="genus" reg="Phyllopsora">P.</tp:taxon-name-part><tp:taxon-name-part taxon-name-part-type="species" reg="corallina">corallina</tp:taxon-name-part></tp:taxon-name></italic>.</p></tp:treatment-sec><tp:treatment-sec sec-type="remarks" id="SECID0EQYDM"><title>Remarks.</title><p>The species is morphologically, anatomically, and chemically very similar to <italic><tp:taxon-name><tp:taxon-name-part taxon-name-part-type="genus" reg="Phyllopsora">P.</tp:taxon-name-part><tp:taxon-name-part taxon-name-part-type="species" reg="corallina">corallina</tp:taxon-name-part></tp:taxon-name></italic>. There is, however, a tendency of <italic><tp:taxon-name><tp:taxon-name-part taxon-name-part-type="genus" reg="Phyllopsora">P.</tp:taxon-name-part><tp:taxon-name-part taxon-name-part-type="species" reg="pseudocorallina">pseudocorallina</tp:taxon-name-part></tp:taxon-name></italic> being more rosulate, i.e., composed of more radiating and elongated marginal lobes. The phylogenetic tree (Fig. <xref ref-type="fig" rid="F1">1</xref>), however, shows the two species not to be closely related: <italic><tp:taxon-name><tp:taxon-name-part taxon-name-part-type="genus" reg="Phyllopsora">P.</tp:taxon-name-part><tp:taxon-name-part taxon-name-part-type="species" reg="corallina">corallina</tp:taxon-name-part></tp:taxon-name></italic> is resolved in a clade with <italic><tp:taxon-name><tp:taxon-name-part taxon-name-part-type="genus" reg="Phyllopsora">P.</tp:taxon-name-part><tp:taxon-name-part taxon-name-part-type="species" reg="glaucella">glaucella</tp:taxon-name-part></tp:taxon-name></italic> and <italic><tp:taxon-name><tp:taxon-name-part taxon-name-part-type="genus" reg="Phyllopsora">P.</tp:taxon-name-part><tp:taxon-name-part taxon-name-part-type="species" reg="rappiana">rappiana</tp:taxon-name-part></tp:taxon-name></italic> as sister to <italic><tp:taxon-name><tp:taxon-name-part taxon-name-part-type="genus" reg="Phyllopsora">P.</tp:taxon-name-part><tp:taxon-name-part taxon-name-part-type="species" reg="martinii">martinii</tp:taxon-name-part></tp:taxon-name></italic>, while <italic><tp:taxon-name><tp:taxon-name-part taxon-name-part-type="genus" reg="Phyllopsora">P.</tp:taxon-name-part><tp:taxon-name-part taxon-name-part-type="species" reg="pseudocorallina">pseudocorallina</tp:taxon-name-part></tp:taxon-name></italic> appears in a clade with <italic><tp:taxon-name><tp:taxon-name-part taxon-name-part-type="genus" reg="Phyllopsora">P.</tp:taxon-name-part><tp:taxon-name-part taxon-name-part-type="species" reg="castaneocincta">castaneocincta</tp:taxon-name-part></tp:taxon-name></italic> and <italic><tp:taxon-name><tp:taxon-name-part taxon-name-part-type="genus" reg="Phyllopsora">P.</tp:taxon-name-part><tp:taxon-name-part taxon-name-part-type="species" reg="neofoliata">neofoliata</tp:taxon-name-part></tp:taxon-name></italic> among others (Fig. <xref ref-type="fig" rid="F1">1</xref>). The new species is widely distributed in Asia and also found on The Seychelles. It is unclear whether <italic><tp:taxon-name><tp:taxon-name-part taxon-name-part-type="genus" reg="Phyllopsora">P.</tp:taxon-name-part><tp:taxon-name-part taxon-name-part-type="species" reg="corallina">corallina</tp:taxon-name-part></tp:taxon-name></italic> occurs in Asia at all or if previously reported specimens of <italic><tp:taxon-name><tp:taxon-name-part taxon-name-part-type="genus" reg="Phyllopsora">P.</tp:taxon-name-part><tp:taxon-name-part taxon-name-part-type="species" reg="corallina">corallina</tp:taxon-name-part></tp:taxon-name></italic> rather represent specimens of <italic><tp:taxon-name><tp:taxon-name-part taxon-name-part-type="genus" reg="Phyllopsora">P.</tp:taxon-name-part><tp:taxon-name-part taxon-name-part-type="species" reg="pseudocorallina">pseudocorallina</tp:taxon-name-part></tp:taxon-name></italic>.</p></tp:treatment-sec><tp:treatment-sec sec-type="material" id="SECID0EC4DM"><title>Additional specimens examined.</title><p>MALAYSIA, <italic>Sabah</italic>: Malaysian Borneo, Maliau, “Knowledge Trail”, pristine lowland dipterocarp forest; on stem (ca. 20 m high) of fallen tree on crushed bridge, 2012, H. Thüs, P. Wolseley &amp; C. Vairappan M001a (BORH) [DNA: <ext-link xmlns:xlink="http://www.w3.org/1999/xlink" ext-link-type="gen" xlink:href="MK412437" xlink:type="simple">MK412437</ext-link> (mtSSU)]; same locality data, H. Thüs, P. Wolseley &amp; C. Vairappan M001b (BORH); same locality data, H. Thüs, P. Wolseley &amp; C. Vairappan M005 (BORH) [DNA: <ext-link xmlns:xlink="http://www.w3.org/1999/xlink" ext-link-type="gen" xlink:href="MK412438" xlink:type="simple">MK412438</ext-link> (mtSSU)]. PAPUA NEW GUINEA, <italic><tp:taxon-name><tp:taxon-name-part taxon-name-part-type="genus" reg="Madang">Madang</tp:taxon-name-part></tp:taxon-name></italic>: Manam island, near Bogia, in gardens near Budua, <named-content xmlns:xlink="http://www.w3.org/1999/xlink" content-type="dwc:verbatimCoordinates" xlink:type="simple"><named-content content-type="geo-json" specific-use="{&#34;type&#34;:&#34;Point&#34;,&#34;coordinates&#34;:[145.000000,-4.116667]}" id="NCID0E54DM" xlink:type="simple">4°07'S, 145°00'E</named-content></named-content>, 50 m alt., epiphytic, 1992-07-22, P. Diederich 11386 (hb. Diederich) [DNA: <ext-link xmlns:xlink="http://www.w3.org/1999/xlink" ext-link-type="gen" xlink:href="MK412449" xlink:type="simple">MK412449</ext-link> (mtSSU), <ext-link xmlns:xlink="http://www.w3.org/1999/xlink" ext-link-type="gen" xlink:href="MK412495" xlink:type="simple">MK412495</ext-link> (ITS)]. THE SEYCHELLES, <italic>Mahé</italic>: W of Anse Royale, Le Jardin du Roi, <named-content xmlns:xlink="http://www.w3.org/1999/xlink" content-type="dwc:verbatimCoordinates" xlink:type="simple"><named-content content-type="geo-json" specific-use="{&#34;type&#34;:&#34;Point&#34;,&#34;coordinates&#34;:[55.502970,-4.746420]}" id="NCID0ES5DM" xlink:type="simple">4.74642S, 55.50297E</named-content></named-content>, 150–200 m alt., parkland and neighbouring forest, on rock, 2015-07-26, P. Diederich 17809 (hb. Diederich); Port Glaud, near Sauzier Waterfall, <named-content xmlns:xlink="http://www.w3.org/1999/xlink" content-type="dwc:verbatimCoordinates" xlink:type="simple"><named-content content-type="geo-json" specific-use="{&#34;type&#34;:&#34;Point&#34;,&#34;coordinates&#34;:[55.414030,-4.658470]}" id="NCID0EZ5DM" xlink:type="simple">4.65847S, 55.41403E</named-content></named-content>, 20–70 m alt., on tree, 2015-07-28, P. Diederich 17897 (hb. Diederich).</p></tp:treatment-sec><tp:treatment-sec><!--Section generated to contain objects referenced in tp:taxon-treatment.--><fig id="F10" position="float" orientation="portrait"><label>Figure 9.</label><caption><p>Species of <italic><tp:taxon-name><tp:taxon-name-part taxon-name-part-type="genus" reg="Phyllopsora">Phyllopsora</tp:taxon-name-part></tp:taxon-name></italic> occurring in Asia and Melanesia. <bold>A</bold><italic><tp:taxon-name><tp:taxon-name-part taxon-name-part-type="genus" reg="Phyllopsora">Phyllopsora</tp:taxon-name-part><tp:taxon-name-part taxon-name-part-type="species" reg="porphyromelaena">porphyromelaena</tp:taxon-name-part></tp:taxon-name></italic> (Kistenich &amp; Weerakoon SK1-572) <bold>B</bold><italic><tp:taxon-name><tp:taxon-name-part taxon-name-part-type="genus" reg="Phyllopsora">P.</tp:taxon-name-part><tp:taxon-name-part taxon-name-part-type="species" reg="pseudocorallina">pseudocorallina</tp:taxon-name-part></tp:taxon-name></italic> sp. nov. (holotype, Kashiwadani 47806) <bold>C</bold><italic><tp:taxon-name><tp:taxon-name-part taxon-name-part-type="genus" reg="Phyllopsora">P.</tp:taxon-name-part><tp:taxon-name-part taxon-name-part-type="species" reg="sabahana">sabahana</tp:taxon-name-part></tp:taxon-name></italic> sp. nov. (holotype, Wolseley, Thüs &amp; Vairappan S.B.oQ.3). Scale bars: 2 mm.</p></caption><graphic xmlns:xlink="http://www.w3.org/1999/xlink" xlink:href="mycokeys-53-023-g009.jpg" position="float" orientation="portrait" xlink:type="simple" id="oo_305241.jpg"/></fig><fig id="F1" position="float" orientation="portrait"><label>Figure 1.</label><caption><p>Extended majority-rule consensus tree resulting from the MrBayes analysis of the mtSSU and ITS alignment with Bayesian <abbrev xmlns:xlink="http://www.w3.org/1999/xlink" xlink:title="posterior probabilities" id="ABBRID0EWJGK" xlink:type="simple">PP</abbrev> ≥ 0.7 and/or IQ-TREE maximum likelihood <abbrev xmlns:xlink="http://www.w3.org/1999/xlink" xlink:title="bootstrap repetitions" id="ABBRID0E1JGK" xlink:type="simple">BS</abbrev> ≥ 50 and branch lengths. Strongly supported branches (<abbrev xmlns:xlink="http://www.w3.org/1999/xlink" xlink:title="posterior probabilities" id="ABBRID0E5JGK" xlink:type="simple">PP</abbrev> ≥ 0.95 and <abbrev xmlns:xlink="http://www.w3.org/1999/xlink" xlink:title="bootstrap repetitions" id="ABBRID0ECKGK" xlink:type="simple">BS</abbrev> ≥ 75) are marked in bold; branches only supported with <abbrev xmlns:xlink="http://www.w3.org/1999/xlink" xlink:title="posterior probabilities" id="ABBRID0EGKGK" xlink:type="simple">PP</abbrev> ≥ 0.7 or <abbrev xmlns:xlink="http://www.w3.org/1999/xlink" xlink:title="bootstrap repetitions" id="ABBRID0EKKGK" xlink:type="simple">BS</abbrev> ≥ 50 are marked with a dot above the branch. Two species of <italic><tp:taxon-name><tp:taxon-name-part taxon-name-part-type="genus" reg="Biatora">Biatora</tp:taxon-name-part></tp:taxon-name></italic> were used for rooting. Accessions belonging to the same species are collapsed for convenience. Three clades are distinguished to facilitate the discussion of new species (<bold>A, B, C</bold>). ch = chemotype.</p></caption><graphic xmlns:xlink="http://www.w3.org/1999/xlink" xlink:href="mycokeys-53-023-g001.jpg" position="float" orientation="portrait" xlink:type="simple" id="oo_305233.jpg"/></fig></tp:treatment-sec></tp:taxon-treatment>
