# Supplementary material for: A regional study of the genus Phyllopsora (Ramalinaceae) in Asia and Melanesia
Source: MycoKeys. 2019 May 29;53:23–72. doi: 10.3897/mycokeys.53.33425 (PMC6551344; doi:10.3897/mycokeys.53.33425)
Supplement: XML Treatment for Phyllopsora sabahana [file mycokeys.53.33425-treatment25.xml]

<!DOCTYPE tp:taxon-treatment
  PUBLIC "-//TaxonX//DTD Taxonomic Treatment Publishing DTD v0 20100105//EN" "tax-treatment-NSO.dtd">
<tp:taxon-treatment xmlns:tp="http://www.plazi.org/taxpub"><tp:treatment-meta><kwd-group><label>Taxon classification</label><kwd><named-content xmlns:xlink="http://www.w3.org/1999/xlink" content-type="kingdom">Fungi</named-content></kwd><kwd><named-content xmlns:xlink="http://www.w3.org/1999/xlink" content-type="order">Lecanorales</named-content></kwd><kwd><named-content xmlns:xlink="http://www.w3.org/1999/xlink" content-type="family">Ramalinaceae</named-content></kwd></kwd-group><mixed-citation publication-type="journal"><person-group><name><surname>Kistenich</surname><given-names>Sonja</given-names></name><name><surname>Bendiksby</surname><given-names>Mika</given-names></name><name><surname>Vairappan</surname><given-names>Charles S.</given-names></name><name><surname>Weerakoon</surname><given-names>Gothamie</given-names></name><name><surname>Wijesundara</surname><given-names>Siril</given-names></name><name><surname>Wolseley</surname><given-names>Patricia A.</given-names></name><name><surname>Timdal</surname><given-names>Einar</given-names></name></person-group><article-title>A regional study of the genus <italic><tp:taxon-name><tp:taxon-name-part taxon-name-part-type="genus" reg="Phyllopsora">Phyllopsora</tp:taxon-name-part></tp:taxon-name></italic> (<tp:taxon-name><tp:taxon-name-part taxon-name-part-type="family">Ramalinaceae</tp:taxon-name-part></tp:taxon-name>) in Asia and Melanesia</article-title><source>MycoKeys</source><day>29</day><month>5</month><year>2019</year><volume>53</volume><fpage>23</fpage><lpage>72</lpage><pub-id pub-id-type="doi">10.3897/mycokeys.53.33425</pub-id></mixed-citation></tp:treatment-meta><tp:nomenclature><tp:taxon-name>
            <tp:taxon-name-part taxon-name-part-type="genus" reg="Phyllopsora">Phyllopsora</tp:taxon-name-part>
            <tp:taxon-name-part taxon-name-part-type="species" reg="sabahana">sabahana</tp:taxon-name-part>
            <object-id xmlns:xlink="http://www.w3.org/1999/xlink" content-type="mycobank" xlink:type="simple">829571</object-id>
          </tp:taxon-name><tp:taxon-authority>Kistenich &amp; Timdal</tp:taxon-authority><tp:taxon-status xmlns:xlink="http://www.w3.org/1999/xlink" xlink:type="simple">sp. nov.</tp:taxon-status><xref ref-type="fig" rid="F10">Fig. 9C</xref></tp:nomenclature><tp:treatment-sec sec-type="diagnosis" id="SECID0EKAEM"><title>Diagnosis.</title><p>Differs from <italic><tp:taxon-name><tp:taxon-name-part taxon-name-part-type="genus" reg="Phyllopsora">P.</tp:taxon-name-part><tp:taxon-name-part taxon-name-part-type="species" reg="porphyromelaena">porphyromelaena</tp:taxon-name-part></tp:taxon-name></italic> in having smaller ascospores and in substitutions in the mtSSU and ITS sequences.</p></tp:treatment-sec><tp:treatment-sec sec-type="material" id="SECID0E2AEM"><title>Type.</title><p>MALAYSIA, <italic>Sabah</italic>: Malaysian Borneo, SAFE-project Area, mostly Macaranga dominated secondary forest, 2012, P. Wolseley, H. Thüs &amp; C. Vairappan S.B.oQ.3 (BORH!—holotype) [<abbrev xmlns:xlink="http://www.w3.org/1999/xlink" xlink:title="thin-layer chromatography" id="ABBRID0EDBEM" xlink:type="simple">TLC</abbrev>: argopsin (major), norargopsin (minor); DNA: <ext-link xmlns:xlink="http://www.w3.org/1999/xlink" ext-link-type="gen" xlink:href="MK412434" xlink:type="simple">MK412434</ext-link> (mtSSU)].</p></tp:treatment-sec><tp:treatment-sec sec-type="description" id="SECID0EMBEM"><title>Description.</title><p>Thallus effuse, squamulose; squamules medium sized, up to 0.8 mm wide, ascending, elongated, often imbricate, incised to deeply divided, plane to weakly convex; upper side pale green to medium green, glabrous, epruinose; margin concolorous with upper side, often finely pubescent; lacinules common, developing from lobe-tips; upper cortex formed by thick-walled hyphae with cylindrical lumina (type 1), 30–40 µm thick, containing crystals dissolving in K (PD+ orange, K–); medulla containing crystals partly dissolving in K (PD+ orange, K–); prothallus well developed, reddish brown.</p><p>Apothecia not common, up to 2 mm diam., rounded to irregular, simple or soon becoming conglomerate, weakly to moderately convex, yellowish brown, more or less immarginate even when young; excipulum pale brown to colourless, K–; hypothecium medium brown, K–; epithecium pale brown to colorless; no crystals in apothecia; ascospores narrowly ellipsoid, simple, 6–8 × 2–2.5 µm (n=20). Conidiomata not seen.</p></tp:treatment-sec><tp:treatment-sec sec-type="chemistry" id="SECID0ESBEM"><title>Chemistry.</title><p>Argopsin (major), norargopsin (minor). Medulla and upper cortex PD+ orange, K–, C–, KC–.</p></tp:treatment-sec><tp:treatment-sec sec-type="distribution" id="SECID0EXBEM"><title>Distribution.</title><p>Malaysia (Borneo).</p></tp:treatment-sec><tp:treatment-sec sec-type="etymology" id="SECID0E3BEM"><title>Etymology.</title><p>The specific epithet refers to its occurrence in Sabah, Malaysia.</p></tp:treatment-sec><tp:treatment-sec sec-type="remarks" id="SECID0EBCEM"><title>Remarks.</title><p>The species is morphologically and chemically very similar to <italic><tp:taxon-name><tp:taxon-name-part taxon-name-part-type="genus" reg="Phyllopsora">P.</tp:taxon-name-part><tp:taxon-name-part taxon-name-part-type="species" reg="porphyromelaena">porphyromelaena</tp:taxon-name-part></tp:taxon-name></italic> chemotype 1, and is close to be regarded as a morphologically cryptic species. It may, however, be distinguished in forming smaller ascospores (6–8 × 2–2.5 vs. 8–13 × 2–4 µm). Apothecia are not common in neither species, however, and the measurements are based on only 20 spores from each species (the holotype of <italic><tp:taxon-name><tp:taxon-name-part taxon-name-part-type="genus" reg="Phyllopsora">P.</tp:taxon-name-part><tp:taxon-name-part taxon-name-part-type="species" reg="sabahana">sabahana</tp:taxon-name-part></tp:taxon-name></italic> and two specimens of <italic><tp:taxon-name><tp:taxon-name-part taxon-name-part-type="genus" reg="Phyllopsora">P.</tp:taxon-name-part><tp:taxon-name-part taxon-name-part-type="species" reg="porphyromelaena">porphyromelaena</tp:taxon-name-part></tp:taxon-name></italic> from La Réunion). In the phylogenetic tree (Fig. <xref ref-type="fig" rid="F1">1</xref>), the five accessions of <italic><tp:taxon-name><tp:taxon-name-part taxon-name-part-type="genus" reg="Phyllopsora">P.</tp:taxon-name-part><tp:taxon-name-part taxon-name-part-type="species" reg="sabahana">sabahana</tp:taxon-name-part></tp:taxon-name></italic> form a strongly supported clade as sister to the Neotropical species <italic><tp:taxon-name><tp:taxon-name-part taxon-name-part-type="genus" reg="Phyllopsora">P.</tp:taxon-name-part><tp:taxon-name-part taxon-name-part-type="species" reg="neotinica">neotinica</tp:taxon-name-part></tp:taxon-name></italic>, from which it may readily be distinguished in its composition of lichen substances (<italic><tp:taxon-name><tp:taxon-name-part taxon-name-part-type="genus" reg="Phyllopsora">P.</tp:taxon-name-part><tp:taxon-name-part taxon-name-part-type="species" reg="neotinica">neotinica</tp:taxon-name-part></tp:taxon-name></italic> contains xanthones). So far, <italic><tp:taxon-name><tp:taxon-name-part taxon-name-part-type="genus" reg="Phyllopsora">P.</tp:taxon-name-part><tp:taxon-name-part taxon-name-part-type="species" reg="sabahana">sabahana</tp:taxon-name-part></tp:taxon-name></italic> is only known from Borneo.</p></tp:treatment-sec><tp:treatment-sec sec-type="material" id="SECID0EYEEM"><title>Additional specimens examined.</title><p>MALAYSIA, <italic>Sabah</italic>: Malaysian Borneo: Maliau Basin, surroundings of Agathis Camp, pristine lowland Dipterocarp forest, 2012, P. Wolseley, H. Thüs &amp; C. Vairappan, C. M089 (BORH) [DNA: <ext-link xmlns:xlink="http://www.w3.org/1999/xlink" ext-link-type="gen" xlink:href="MK412441" xlink:type="simple">MK412441</ext-link> (mtSSU)]; Danum valley, pristine lowland Dipterocarp forest, 2012, P. Wolseley, H. Thüs &amp; C Vairappan D.8.02.4 (BORH) [DNA: <ext-link xmlns:xlink="http://www.w3.org/1999/xlink" ext-link-type="gen" xlink:href="MK412442" xlink:type="simple">MK412442</ext-link> (mtSSU)]; Ranau district, Kinabalu park, Tambuyukon trail, Kera camp (loc. T089), <named-content xmlns:xlink="http://www.w3.org/1999/xlink" content-type="dwc:verbatimCoordinates" xlink:type="simple"><named-content content-type="geo-json" specific-use="{&#34;type&#34;:&#34;Point&#34;,&#34;coordinates&#34;:[116.726817,6.212367]}" id="NCID0ENFEM" xlink:type="simple">6°12.742'N, 116°43.609'E</named-content></named-content>, 728 m alt., epiphytic, 2014-12-08, A. Paukov 2229 (B) [DNA: <ext-link xmlns:xlink="http://www.w3.org/1999/xlink" ext-link-type="gen" xlink:href="MK412455" xlink:type="simple">MK412455</ext-link> (mtSSU), <ext-link xmlns:xlink="http://www.w3.org/1999/xlink" ext-link-type="gen" xlink:href="MK412498" xlink:type="simple">MK412498</ext-link> (ITS)] &amp; 2230 (B) [DNA: <ext-link xmlns:xlink="http://www.w3.org/1999/xlink" ext-link-type="gen" xlink:href="MK412453" xlink:type="simple">MK412453</ext-link> (mtSSU), <ext-link xmlns:xlink="http://www.w3.org/1999/xlink" ext-link-type="gen" xlink:href="MK412496" xlink:type="simple">MK412496</ext-link> (ITS)].</p></tp:treatment-sec><tp:treatment-sec><!--Section generated to contain objects referenced in tp:taxon-treatment.--><fig id="F10" position="float" orientation="portrait"><label>Figure 9.</label><caption><p>Species of <italic><tp:taxon-name><tp:taxon-name-part taxon-name-part-type="genus" reg="Phyllopsora">Phyllopsora</tp:taxon-name-part></tp:taxon-name></italic> occurring in Asia and Melanesia. <bold>A</bold><italic><tp:taxon-name><tp:taxon-name-part taxon-name-part-type="genus" reg="Phyllopsora">Phyllopsora</tp:taxon-name-part><tp:taxon-name-part taxon-name-part-type="species" reg="porphyromelaena">porphyromelaena</tp:taxon-name-part></tp:taxon-name></italic> (Kistenich &amp; Weerakoon SK1-572) <bold>B</bold><italic><tp:taxon-name><tp:taxon-name-part taxon-name-part-type="genus" reg="Phyllopsora">P.</tp:taxon-name-part><tp:taxon-name-part taxon-name-part-type="species" reg="pseudocorallina">pseudocorallina</tp:taxon-name-part></tp:taxon-name></italic> sp. nov. (holotype, Kashiwadani 47806) <bold>C</bold><italic><tp:taxon-name><tp:taxon-name-part taxon-name-part-type="genus" reg="Phyllopsora">P.</tp:taxon-name-part><tp:taxon-name-part taxon-name-part-type="species" reg="sabahana">sabahana</tp:taxon-name-part></tp:taxon-name></italic> sp. nov. (holotype, Wolseley, Thüs &amp; Vairappan S.B.oQ.3). Scale bars: 2 mm.</p></caption><graphic xmlns:xlink="http://www.w3.org/1999/xlink" xlink:href="mycokeys-53-023-g009.jpg" position="float" orientation="portrait" xlink:type="simple" id="oo_305241.jpg"/></fig><fig id="F1" position="float" orientation="portrait"><label>Figure 1.</label><caption><p>Extended majority-rule consensus tree resulting from the MrBayes analysis of the mtSSU and ITS alignment with Bayesian <abbrev xmlns:xlink="http://www.w3.org/1999/xlink" xlink:title="posterior probabilities" id="ABBRID0EWJGK" xlink:type="simple">PP</abbrev> ≥ 0.7 and/or IQ-TREE maximum likelihood <abbrev xmlns:xlink="http://www.w3.org/1999/xlink" xlink:title="bootstrap repetitions" id="ABBRID0E1JGK" xlink:type="simple">BS</abbrev> ≥ 50 and branch lengths. Strongly supported branches (<abbrev xmlns:xlink="http://www.w3.org/1999/xlink" xlink:title="posterior probabilities" id="ABBRID0E5JGK" xlink:type="simple">PP</abbrev> ≥ 0.95 and <abbrev xmlns:xlink="http://www.w3.org/1999/xlink" xlink:title="bootstrap repetitions" id="ABBRID0ECKGK" xlink:type="simple">BS</abbrev> ≥ 75) are marked in bold; branches only supported with <abbrev xmlns:xlink="http://www.w3.org/1999/xlink" xlink:title="posterior probabilities" id="ABBRID0EGKGK" xlink:type="simple">PP</abbrev> ≥ 0.7 or <abbrev xmlns:xlink="http://www.w3.org/1999/xlink" xlink:title="bootstrap repetitions" id="ABBRID0EKKGK" xlink:type="simple">BS</abbrev> ≥ 50 are marked with a dot above the branch. Two species of <italic><tp:taxon-name><tp:taxon-name-part taxon-name-part-type="genus" reg="Biatora">Biatora</tp:taxon-name-part></tp:taxon-name></italic> were used for rooting. Accessions belonging to the same species are collapsed for convenience. Three clades are distinguished to facilitate the discussion of new species (<bold>A, B, C</bold>). ch = chemotype.</p></caption><graphic xmlns:xlink="http://www.w3.org/1999/xlink" xlink:href="mycokeys-53-023-g001.jpg" position="float" orientation="portrait" xlink:type="simple" id="oo_305233.jpg"/></fig></tp:treatment-sec></tp:taxon-treatment>
