# Supplementary material for: A regional study of the genus Phyllopsora (Ramalinaceae) in Asia and Melanesia
Source: MycoKeys. 2019 May 29;53:23–72. doi: 10.3897/mycokeys.53.33425 (PMC6551344; doi:10.3897/mycokeys.53.33425)
Supplement: XML Treatment for Phyllopsora siamensis [file mycokeys.53.33425-treatment27.xml]

<!DOCTYPE tp:taxon-treatment
  PUBLIC "-//TaxonX//DTD Taxonomic Treatment Publishing DTD v0 20100105//EN" "tax-treatment-NSO.dtd">
<tp:taxon-treatment xmlns:tp="http://www.plazi.org/taxpub"><tp:treatment-meta><kwd-group><label>Taxon classification</label><kwd><named-content xmlns:xlink="http://www.w3.org/1999/xlink" content-type="kingdom">Fungi</named-content></kwd><kwd><named-content xmlns:xlink="http://www.w3.org/1999/xlink" content-type="order">Lecanorales</named-content></kwd><kwd><named-content xmlns:xlink="http://www.w3.org/1999/xlink" content-type="family">Ramalinaceae</named-content></kwd></kwd-group><mixed-citation publication-type="journal"><person-group><name><surname>Kistenich</surname><given-names>Sonja</given-names></name><name><surname>Bendiksby</surname><given-names>Mika</given-names></name><name><surname>Vairappan</surname><given-names>Charles S.</given-names></name><name><surname>Weerakoon</surname><given-names>Gothamie</given-names></name><name><surname>Wijesundara</surname><given-names>Siril</given-names></name><name><surname>Wolseley</surname><given-names>Patricia A.</given-names></name><name><surname>Timdal</surname><given-names>Einar</given-names></name></person-group><article-title>A regional study of the genus <italic><tp:taxon-name><tp:taxon-name-part taxon-name-part-type="genus" reg="Phyllopsora">Phyllopsora</tp:taxon-name-part></tp:taxon-name></italic> (<tp:taxon-name><tp:taxon-name-part taxon-name-part-type="family">Ramalinaceae</tp:taxon-name-part></tp:taxon-name>) in Asia and Melanesia</article-title><source>MycoKeys</source><day>29</day><month>5</month><year>2019</year><volume>53</volume><fpage>23</fpage><lpage>72</lpage><pub-id pub-id-type="doi">10.3897/mycokeys.53.33425</pub-id></mixed-citation></tp:treatment-meta><tp:nomenclature><tp:taxon-name>
            <tp:taxon-name-part taxon-name-part-type="genus" reg="Phyllopsora">Phyllopsora</tp:taxon-name-part>
            <tp:taxon-name-part taxon-name-part-type="species" reg="siamensis">siamensis</tp:taxon-name-part>
            <object-id xmlns:xlink="http://www.w3.org/1999/xlink" content-type="mycobank" xlink:type="simple">829573</object-id>
          </tp:taxon-name><tp:taxon-authority>Kistenich &amp; Timdal</tp:taxon-authority><tp:taxon-status xmlns:xlink="http://www.w3.org/1999/xlink" xlink:type="simple">sp. nov.</tp:taxon-status><xref ref-type="fig" rid="F11">Fig. 10B</xref></tp:nomenclature><tp:treatment-sec sec-type="diagnosis" id="SECID0EQMEM"><title>Diagnosis.</title><p>Differs from <italic><tp:taxon-name><tp:taxon-name-part taxon-name-part-type="genus" reg="Phyllopsora">P.</tp:taxon-name-part><tp:taxon-name-part taxon-name-part-type="species" reg="imshaugii">imshaugii</tp:taxon-name-part></tp:taxon-name></italic> in having more well developed squamules, larger ascospores, and in substitutions in the mtSSU and ITS sequences.</p></tp:treatment-sec><tp:treatment-sec sec-type="material" id="SECID0EBNEM"><title>Type.</title><p>THAILAND, <italic><tp:taxon-name><tp:taxon-name-part taxon-name-part-type="genus" reg="Lampang">Lampang</tp:taxon-name-part></tp:taxon-name></italic>: Doi Khun Tan National Park, loc. T118, <named-content xmlns:xlink="http://www.w3.org/1999/xlink" content-type="dwc:verbatimCoordinates" xlink:type="simple"><named-content content-type="geo-json" specific-use="{&#34;type&#34;:&#34;Point&#34;,&#34;coordinates&#34;:[99.233333,18.416667]}" id="NCID0ERNEM" xlink:type="simple">18°25'N, 99°14'E</named-content></named-content>, 1000 m alt., hill evergreen forest, 1993-01-11, P.A. Wolseley &amp; K. Boonpragob 3245 (BM 749856!—holotype) [<abbrev xmlns:xlink="http://www.w3.org/1999/xlink" xlink:title="thin-layer chromatography" id="ABBRID0EWNEM" xlink:type="simple">TLC</abbrev>: norstictic acid; DNA <ext-link xmlns:xlink="http://www.w3.org/1999/xlink" ext-link-type="gen" xlink:href="MK412410" xlink:type="simple">MK412410</ext-link> (mtSSU), <ext-link xmlns:xlink="http://www.w3.org/1999/xlink" ext-link-type="gen" xlink:href="MK412477" xlink:type="simple">MK412477</ext-link> (ITS)].</p></tp:treatment-sec><tp:treatment-sec sec-type="description" id="SECID0EEOEM"><title>Description.</title><p>Thallus effuse, crustose to squamulose; squamules small, up to 0.4 mm wide, adnate, isodiametrical, more or less scattered when young, later contiguous or fusing, more or less crenulate, plane to weakly convex; upper side medium green, somewhat shiny, epruinose, glabrous; margin concolorous with upper side, often pubescent; isidia common, attached marginally to the squamules, cylindrical, simple or slightly branched, up to 0.15 mm wide and 1.5 mm long; upper cortex formed by thick-walled hyphae with rounded lumina (type 2), 15–30 µm thick, containing a few scattered crystals dissolving in K; medulla containing crystals dissolving in K and recrystallizing by forming acicular, red crystals, PD+ yellow, K+ red; prothallus well developed, thick, white.</p><p>Apothecia seen in the holotype only, up to 1.5 mm diam., more or less plane when young, soon becoming weakly to moderately convex, medium brown, rounded to irregular, simple, when young with a rather thick, paler, weakly pubescent margin, later becoming more or less immarginate; excipulum pale brown in the rim, darker brown in inner part; hypothecium dark brown, K–; crystals present in inner part of exciple and in hypothecium, dissolving in K and recrystallizing by forming acicular, red crystals; epithecium pale brown to colourless, K–; ascospores narrowly ellipsoid or fusiform to bacilliform, simple, 15–22 × 3.5–4.5 µm (n=20). Conidiomata not seen.</p></tp:treatment-sec><tp:treatment-sec sec-type="chemistry" id="SECID0EKOEM"><title>Chemistry.</title><p>Norstictic acid (major), atranorin (minor to trace or absent). Medulla PD+ yellow, K+ red, C–, KC–.</p></tp:treatment-sec><tp:treatment-sec sec-type="distribution" id="SECID0EPOEM"><title>Distribution.</title><p>Thailand.</p></tp:treatment-sec><tp:treatment-sec sec-type="etymology" id="SECID0EUOEM"><title>Etymology.</title><p>The specific epithet refers to its occurrence in Thailand.</p></tp:treatment-sec><tp:treatment-sec sec-type="remarks" id="SECID0EZOEM"><title>Remarks.</title><p>The species is morphologically and chemically very similar to <italic><tp:taxon-name><tp:taxon-name-part taxon-name-part-type="genus" reg="Phyllopsora">P.</tp:taxon-name-part><tp:taxon-name-part taxon-name-part-type="species" reg="imshaugii">imshaugii</tp:taxon-name-part></tp:taxon-name></italic>. <italic><tp:taxon-name><tp:taxon-name-part taxon-name-part-type="genus" reg="Phyllopsora">Phyllopsora</tp:taxon-name-part><tp:taxon-name-part taxon-name-part-type="species" reg="siamensis">siamensis</tp:taxon-name-part></tp:taxon-name></italic>, however, may be distinguished by forming slightly larger squamules and longer ascospores (15–22 × 3.5–4.5 vs 10.5–14.5 × 3–4 µm; the latter measurements are based on 40 spores in the type material from Jamaica) than <italic><tp:taxon-name><tp:taxon-name-part taxon-name-part-type="genus" reg="Phyllopsora">P.</tp:taxon-name-part><tp:taxon-name-part taxon-name-part-type="species" reg="imshaugii">imshaugii</tp:taxon-name-part></tp:taxon-name></italic>. So far, <italic><tp:taxon-name><tp:taxon-name-part taxon-name-part-type="genus" reg="Phyllopsora">P.</tp:taxon-name-part><tp:taxon-name-part taxon-name-part-type="species" reg="imshaugii">imshaugii</tp:taxon-name-part></tp:taxon-name></italic> is only known to occur in the Neotropics, while <italic><tp:taxon-name><tp:taxon-name-part taxon-name-part-type="genus" reg="Phyllopsora">P.</tp:taxon-name-part><tp:taxon-name-part taxon-name-part-type="species" reg="siamensis">siamensis</tp:taxon-name-part></tp:taxon-name></italic> is solely known from Thailand. In the phylogenetic tree (Fig. <xref ref-type="fig" rid="F1">1</xref>), the four accessions of <italic><tp:taxon-name><tp:taxon-name-part taxon-name-part-type="genus" reg="Phyllopsora">P.</tp:taxon-name-part><tp:taxon-name-part taxon-name-part-type="species" reg="siamensis">siamensis</tp:taxon-name-part></tp:taxon-name></italic> cluster in a strongly supported clade as sister to a clade comprising <italic><tp:taxon-name><tp:taxon-name-part taxon-name-part-type="genus" reg="Phyllopsora">P.</tp:taxon-name-part><tp:taxon-name-part taxon-name-part-type="species" reg="cinchonarum">cinchonarum</tp:taxon-name-part></tp:taxon-name></italic> and <italic><tp:taxon-name><tp:taxon-name-part taxon-name-part-type="genus" reg="Phyllopsora">P.</tp:taxon-name-part><tp:taxon-name-part taxon-name-part-type="species" reg="concinna">concinna</tp:taxon-name-part></tp:taxon-name></italic>, from which the new species is readily distinguished by its chemistry. <italic><tp:taxon-name><tp:taxon-name-part taxon-name-part-type="genus" reg="Phyllopsora">Phyllopsora</tp:taxon-name-part><tp:taxon-name-part taxon-name-part-type="species" reg="imshaugii">imshaugii</tp:taxon-name-part></tp:taxon-name></italic> and <italic><tp:taxon-name><tp:taxon-name-part taxon-name-part-type="genus" reg="Phyllopsora">P.</tp:taxon-name-part><tp:taxon-name-part taxon-name-part-type="species" reg="siamensis">siamensis</tp:taxon-name-part></tp:taxon-name></italic> are the only <italic><tp:taxon-name><tp:taxon-name-part taxon-name-part-type="genus" reg="Phyllopsora">Phyllopsora</tp:taxon-name-part></tp:taxon-name></italic> species known to contain norstictic acid; the major compound of the two other species are lobaric acid and parvifoliellin, respectively.</p></tp:treatment-sec><tp:treatment-sec sec-type="material" id="SECID0EYSEM"><title>Additional specimens examined.</title><p>THAILAND, <italic>Chiang Mai</italic>: Doi Suthep National Park headquarters walk, loc. 62.4, <named-content xmlns:xlink="http://www.w3.org/1999/xlink" content-type="dwc:verbatimCoordinates" xlink:type="simple"><named-content content-type="geo-json" specific-use="{&#34;type&#34;:&#34;Point&#34;,&#34;coordinates&#34;:[98.900000,18.800000]}" id="NCID0EDTEM" xlink:type="simple">18°48'N, 98°54'E</named-content></named-content>, 1050 m alt., tropical mixed deciduous forest, on <tp:taxon-name><tp:taxon-name-part taxon-name-part-type="family">Lauraceae</tp:taxon-name-part></tp:taxon-name>, 1993-03-27, B. Aguirre–Hudson &amp; P.A. Wolseley 1643 (BM 749866) [DNA: <ext-link xmlns:xlink="http://www.w3.org/1999/xlink" ext-link-type="gen" xlink:href="MK412419" xlink:type="simple">MK412419</ext-link> (mtSSU), <ext-link xmlns:xlink="http://www.w3.org/1999/xlink" ext-link-type="gen" xlink:href="MK412485" xlink:type="simple">MK412485</ext-link> (ITS)]; <italic>Uthai Thani</italic>: Khao Nang Rum, Cathouse site, <named-content xmlns:xlink="http://www.w3.org/1999/xlink" content-type="dwc:verbatimCoordinates" xlink:type="simple"><named-content content-type="geo-json" specific-use="{&#34;type&#34;:&#34;Point&#34;,&#34;coordinates&#34;:[99.300000,15.483333]}" id="NCID0E3TEM" xlink:type="simple">15°29'N, 99°18'E</named-content></named-content>, 650 m alt., tropical mixed deciduous forest, 1992-01-07, P.A. Wolseley &amp; B. Aguirre–Hudson 5580 p.p. (BM 1031552 p.p.) [DNA: <ext-link xmlns:xlink="http://www.w3.org/1999/xlink" ext-link-type="gen" xlink:href="MK412423" xlink:type="simple">MK412423</ext-link> (mtSSU), <ext-link xmlns:xlink="http://www.w3.org/1999/xlink" ext-link-type="gen" xlink:href="MK412487" xlink:type="simple">MK412487</ext-link> (ITS)]; Khao Nang Rum, Khao Kiew, <named-content xmlns:xlink="http://www.w3.org/1999/xlink" content-type="dwc:verbatimCoordinates" xlink:type="simple"><named-content content-type="geo-json" specific-use="{&#34;type&#34;:&#34;Point&#34;,&#34;coordinates&#34;:[99.333333,15.450000]}" id="NCID0EOUEM" xlink:type="simple">15°27'N, 99°20'E</named-content></named-content>, 1250 m alt., oak/chestnut forest, 1992-01-23, P.A. Wolseley and Onsar 5590 (BM 749833) [DNA: <ext-link xmlns:xlink="http://www.w3.org/1999/xlink" ext-link-type="gen" xlink:href="MK412418" xlink:type="simple">MK412418</ext-link> (mtSSU), <ext-link xmlns:xlink="http://www.w3.org/1999/xlink" ext-link-type="gen" xlink:href="MK412484" xlink:type="simple">MK412484</ext-link> (ITS)].</p></tp:treatment-sec><tp:treatment-sec><!--Section generated to contain objects referenced in tp:taxon-treatment.--><fig id="F11" position="float" orientation="portrait"><label>Figure 10.</label><caption><p>Species of <italic><tp:taxon-name><tp:taxon-name-part taxon-name-part-type="genus" reg="Phyllopsora">Phyllopsora</tp:taxon-name-part></tp:taxon-name></italic> occurring in Asia and Melanesia. <bold>A</bold><italic><tp:taxon-name><tp:taxon-name-part taxon-name-part-type="genus" reg="Phyllopsora">Phyllopsora</tp:taxon-name-part><tp:taxon-name-part taxon-name-part-type="species" reg="santensis">santensis</tp:taxon-name-part></tp:taxon-name></italic> (Aguirre, James &amp; Wolseley 2485) <bold>B</bold><italic><tp:taxon-name><tp:taxon-name-part taxon-name-part-type="genus" reg="Phyllopsora">P.</tp:taxon-name-part><tp:taxon-name-part taxon-name-part-type="species" reg="siamenses">siamenses</tp:taxon-name-part></tp:taxon-name></italic> sp. nov. (holotype, Wolseley &amp; Boonpragob 3245) <bold>C</bold><italic><tp:taxon-name><tp:taxon-name-part taxon-name-part-type="genus" reg="Phyllopsora">P.</tp:taxon-name-part><tp:taxon-name-part taxon-name-part-type="species" reg="subhispidula">subhispidula</tp:taxon-name-part></tp:taxon-name></italic> (Weerakoon 1248). Scale bars: 2 mm.</p></caption><graphic xmlns:xlink="http://www.w3.org/1999/xlink" xlink:href="mycokeys-53-023-g010.jpg" position="float" orientation="portrait" xlink:type="simple" id="oo_305242.jpg"/></fig><fig id="F1" position="float" orientation="portrait"><label>Figure 1.</label><caption><p>Extended majority-rule consensus tree resulting from the MrBayes analysis of the mtSSU and ITS alignment with Bayesian <abbrev xmlns:xlink="http://www.w3.org/1999/xlink" xlink:title="posterior probabilities" id="ABBRID0EWJGK" xlink:type="simple">PP</abbrev> ≥ 0.7 and/or IQ-TREE maximum likelihood <abbrev xmlns:xlink="http://www.w3.org/1999/xlink" xlink:title="bootstrap repetitions" id="ABBRID0E1JGK" xlink:type="simple">BS</abbrev> ≥ 50 and branch lengths. Strongly supported branches (<abbrev xmlns:xlink="http://www.w3.org/1999/xlink" xlink:title="posterior probabilities" id="ABBRID0E5JGK" xlink:type="simple">PP</abbrev> ≥ 0.95 and <abbrev xmlns:xlink="http://www.w3.org/1999/xlink" xlink:title="bootstrap repetitions" id="ABBRID0ECKGK" xlink:type="simple">BS</abbrev> ≥ 75) are marked in bold; branches only supported with <abbrev xmlns:xlink="http://www.w3.org/1999/xlink" xlink:title="posterior probabilities" id="ABBRID0EGKGK" xlink:type="simple">PP</abbrev> ≥ 0.7 or <abbrev xmlns:xlink="http://www.w3.org/1999/xlink" xlink:title="bootstrap repetitions" id="ABBRID0EKKGK" xlink:type="simple">BS</abbrev> ≥ 50 are marked with a dot above the branch. Two species of <italic><tp:taxon-name><tp:taxon-name-part taxon-name-part-type="genus" reg="Biatora">Biatora</tp:taxon-name-part></tp:taxon-name></italic> were used for rooting. Accessions belonging to the same species are collapsed for convenience. Three clades are distinguished to facilitate the discussion of new species (<bold>A, B, C</bold>). ch = chemotype.</p></caption><graphic xmlns:xlink="http://www.w3.org/1999/xlink" xlink:href="mycokeys-53-023-g001.jpg" position="float" orientation="portrait" xlink:type="simple" id="oo_305233.jpg"/></fig></tp:treatment-sec></tp:taxon-treatment>
